# Supplementary material for: catena-Poly[diaqua­(cis-cyclo­hexane-1,2-dicarboxyl­ato)cadmium]
Source: Acta Crystallogr Sect E Struct Rep Online. 2011 Oct 29;67(Pt 11):m1617. doi: 10.1107/S1600536811044187 (PMC3247538; doi:10.1107/S1600536811044187)
Supplement: Supplementary file 1 [file e-67-m1617-sup1.cif]

##############################################################################
#                                                                            #
# This CIF contains the data in a paper accepted for publication in          #
# Acta Crystallographica Section E. It conforms to the requirements of       #
# Notes for Authors for Acta Crystallographica Section E, and has been       #
# peer reviewed under the auspices of the IUCr Commission on Journals.       #
#                                                                            #
# Full details of the Crystallographic Information File format               #
# are given in the paper "The Crystallographic Information File (CIF):       #
# a New Standard Archive File for Crystallography" by S. R. Hall, F. H.      #
# Allen and I. D. Brown [Acta Cryst. (1991), A47, 655-685].                  #
#                                                                            #
# The current version of the core CIF dictionary is obtainable from          #
# ftp://ftp.iucr.org/pub/cif_core.dic.                                       #
#                                                                            #
# Software is freely available for graphical display of the structure(s)     #
# in this CIF. For information consult the CIF software page                 #
# http://www.iucr.org/resources/cif/software.                                #
#                                                                            #
# This file may be used for bona fide research purposes within the           #
# scientific community so long as proper attribution is given to the journal # 
# article from which it was obtained.                                        #
#                                                                            #
##############################################################################
data_I
_audit_creation_method     SHELXL-97
_chemical_name_systematic
;
<i>catena</i>-Poly[diaqua(<i>cis</i>-cyclohexane-1,2-dicarboxylato)cadmium]
;
_chemical_name_common     ?
_chemical_formula_moiety     'C8 H14 Cd O6'
_chemical_formula_sum     'C8 H14 Cd O6'
_chemical_formula_iupac     '[Cd (C8 H10 O4) (H2 O)2]'
_chemical_formula_weight     318.59
_chemical_melting_point     ?
_symmetry_cell_setting     monoclinic
_symmetry_space_group_name_H-M     'P 21/c  '
_symmetry_space_group_name_Hall     '-P 2ybc'
loop_
    _symmetry_equiv_pos_as_xyz
    'x, y, z'
    '-x, y+1/2, -z+1/2'
    '-x, -y, -z'
    'x, -y-1/2, z-1/2'
_cell_length_a     6.0585(9)
_cell_length_b     23.544(3)
_cell_length_c     8.3308(9)
_cell_angle_alpha     90.00
_cell_angle_beta     118.787(8)
_cell_angle_gamma     90.00
_cell_volume     1041.5(2)
_cell_formula_units_Z     4
_cell_measurement_reflns_used     3464
_cell_measurement_theta_min     2.92
_cell_measurement_theta_max     28.27
_cell_measurement_temperature     293(2)
_exptl_crystal_description     block
_exptl_crystal_colour     colorless
_exptl_crystal_size_max     0.20
_exptl_crystal_size_mid     0.20
_exptl_crystal_size_min     0.18
_exptl_crystal_density_diffrn     2.032
_exptl_crystal_density_meas     ?
_exptl_crystal_density_method     'not measured'
_exptl_crystal_F_000     632
_exptl_absorpt_coefficient_mu     2.103
_exptl_absorpt_correction_type     multi-scan
_exptl_absorpt_process_details     '(SADABS; Sheldrick, 1996)'
_exptl_absorpt_correction_T_min     0.6784
_exptl_absorpt_correction_T_max     0.7033
_exptl_special_details
;
;
_diffrn_ambient_temperature     293(2)
_diffrn_radiation_type     MoK\a
_diffrn_radiation_wavelength     0.71073
_diffrn_radiation_source     'fine-focus sealed tube'
_diffrn_radiation_monochromator     graphite
_diffrn_measurement_device_type     'Bruker SMART APEXII CCD'
_diffrn_measurement_method     'phi and omega scans'
_diffrn_detector_area_resol_mean     ?
_diffrn_reflns_number     5908
_diffrn_reflns_av_R_equivalents     0.0206
_diffrn_reflns_av_sigmaI/netI     0.0274
_diffrn_reflns_theta_min     1.73
_diffrn_reflns_theta_max     27.00
_diffrn_reflns_theta_full     27.00
_diffrn_measured_fraction_theta_max     0.990
_diffrn_measured_fraction_theta_full     0.990
_diffrn_reflns_limit_h_min     -7
_diffrn_reflns_limit_h_max     7
_diffrn_reflns_limit_k_min     -30
_diffrn_reflns_limit_k_max     22
_diffrn_reflns_limit_l_min     -9
_diffrn_reflns_limit_l_max     10
_diffrn_standards_number     0
_diffrn_standards_interval_count     ?
_diffrn_standards_interval_time     ?
_diffrn_standards_decay_%     ?
_refine_special_details
;
Refinement of <i>F</i>^2^ against ALL reflections. The weighted <i>R</i>-factor
<i>wR</i> and goodness of fit <i>S</i> are based on <i>F</i>^2^, conventional
<i>R</i>-factors <i>R</i> are based on <i>F</i>, with <i>F</i> set to zero for
negative <i>F</i>^2^. The threshold expression of <i>F</i>^2^ >
\s(<i>F</i>^2^) is used only for calculating <i>R</i>-factors(gt) <i>etc</i>.
and is not relevant to the choice of reflections for refinement.
<i>R</i>-factors based on <i>F</i>^2^ are statistically about twice as large
as those based on <i>F</i>, and <i>R</i>- factors based on ALL data will be
even larger.
;
_reflns_number_total     2250
_reflns_number_gt     2214
_reflns_threshold_expression     I>2\s(I)
_refine_ls_structure_factor_coef     Fsqd
_refine_ls_matrix_type     full
_refine_ls_R_factor_all     0.0630
_refine_ls_R_factor_gt     0.0622
_refine_ls_wR_factor_gt     0.1314
_refine_ls_wR_factor_ref     0.1317
_refine_ls_goodness_of_fit_ref     1.505
_refine_ls_restrained_S_all     1.505
_refine_ls_number_reflns     2250
_refine_ls_number_parameters     136
_refine_ls_number_restraints     0
_refine_ls_hydrogen_treatment     constr
_refine_ls_weighting_scheme     calc
_refine_ls_weighting_details
         'calc w=1/[\s^2^(Fo^2^)+(0.0226P)^2^+8.9495P] where P=(Fo^2^+2Fc^2^)/3'
_atom_sites_solution_hydrogens     geom
_atom_sites_solution_primary     direct
_atom_sites_solution_secondary     difmap
_refine_ls_shift/su_max     0.001
_refine_ls_shift/su_mean     0.000
_refine_diff_density_max     1.314
_refine_diff_density_min     -2.105
_refine_ls_extinction_method     none
_refine_ls_extinction_coef     ?
loop_
    _atom_type_symbol
    _atom_type_description
    _atom_type_scat_dispersion_real
    _atom_type_scat_dispersion_imag
    _atom_type_scat_source
    'C' 'C' 0.0033 0.0016
                         'International Tables Vol C Tables 4.2.6.8 and 6.1.1.4'
    'H' 'H' 0.0000 0.0000
                         'International Tables Vol C Tables 4.2.6.8 and 6.1.1.4'
    'Cd' 'Cd' -0.8075 1.2024
                         'International Tables Vol C Tables 4.2.6.8 and 6.1.1.4'
    'O' 'O' 0.0106 0.0060
                         'International Tables Vol C Tables 4.2.6.8 and 6.1.1.4'
_computing_data_collection     'APEX2 (Bruker, 2008)'
_computing_cell_refinement     'SAINT (Bruker, 2008)'
_computing_data_reduction     'SAINT (Bruker, 2008)'
_computing_structure_solution     'SHELXS97 (Sheldrick, 2008)'
_computing_structure_refinement     'SHELXL97 (Sheldrick, 2008)'
_computing_molecular_graphics     'DIAMOND (Brandenburg, 2000)'
_computing_publication_material     'SHELXTL (Sheldrick, 2008)'
loop_
    _atom_site_type_symbol
    _atom_site_label
    _atom_site_fract_x
    _atom_site_fract_y
    _atom_site_fract_z
    _atom_site_U_iso_or_equiv
    _atom_site_adp_type
    _atom_site_calc_flag
    _atom_site_refinement_flags
    _atom_site_occupancy
    _atom_site_symmetry_multiplicity
    _atom_site_disorder_assembly
    _atom_site_disorder_group
    C C1 0.2430(14) 0.8769(3) 0.3235(9) 0.0215(15) Uani d . 1 1 . .
    H H1 0.1239 0.8731 0.3710 0.026 Uiso calc R 1 1 . .
    C C2 0.0977(14) 0.9021(3) 0.1294(9) 0.0217(15) Uani d . 1 1 . .
    H H2 0.0117 0.9360 0.1402 0.026 Uiso calc R 1 1 . .
    C C3 0.2681(16) 0.9226(4) 0.0541(11) 0.0306(18) Uani d . 1 1 . .
    H H4 0.1677 0.9430 -0.0595 0.037 Uiso calc R 1 1 . .
    H H3 0.3423 0.8900 0.0268 0.037 Uiso calc R 1 1 . .
    C C4 0.4788(18) 0.9615(4) 0.1884(13) 0.040(2) Uani d . 1 1 . .
    H H6 0.5925 0.9702 0.1405 0.048 Uiso calc R 1 1 . .
    H H5 0.4067 0.9969 0.2011 0.048 Uiso calc R 1 1 . .
    C C5 0.6240(16) 0.9336(4) 0.3738(12) 0.038(2) Uani d . 1 1 . .
    H H7 0.7527 0.9594 0.4574 0.046 Uiso calc R 1 1 . .
    H H8 0.7071 0.8998 0.3625 0.046 Uiso calc R 1 1 . .
    C C6 0.4523(17) 0.9175(3) 0.4512(11) 0.0324(19) Uani d . 1 1 . .
    H H10 0.3772 0.9516 0.4694 0.039 Uiso calc R 1 1 . .
    H H9 0.5506 0.8994 0.5694 0.039 Uiso calc R 1 1 . .
    C C11 0.3489(12) 0.8179(3) 0.3255(9) 0.0172(13) Uani d . 1 1 . .
    C C21 -0.1078(14) 0.8624(3) 0.0000(10) 0.0233(15) Uani d . 1 1 . .
    Cd Cd1 0.52611(10) 0.71211(2) 0.27582(7) 0.02114(18) Uani d . 1 1 . .
    O O1 0.4616(10) 0.7907(2) 0.4755(7) 0.0292(12) Uani d . 1 1 . .
    O O2 0.3166(11) 0.7961(2) 0.1782(7) 0.0286(12) Uani d . 1 1 . .
    O O3 -0.2409(10) 0.8354(2) 0.0540(7) 0.0276(12) Uani d . 1 1 . .
    O O4 -0.1527(11) 0.8576(3) -0.1638(7) 0.0306(13) Uani d . 1 1 . .
    O O5 0.1442(11) 0.6699(3) 0.1849(8) 0.0420(16) Uani d . 1 1 . .
    H H11 0.0396 0.6864 0.0873 0.050 Uiso d R 1 1 . .
    H H12 0.0655 0.6580 0.2390 0.050 Uiso d R 1 1 . .
    O O6 0.8811(10) 0.7702(2) 0.3509(7) 0.0291(12) Uani d . 1 1 . .
    H H13 0.8529 0.7914 0.2610 0.035 Uiso d R 1 1 . .
    H H14 0.9968 0.7461 0.3832 0.035 Uiso d R 1 1 . .
loop_
    _atom_site_aniso_label
    _atom_site_aniso_U_11
    _atom_site_aniso_U_22
    _atom_site_aniso_U_33
    _atom_site_aniso_U_12
    _atom_site_aniso_U_13
    _atom_site_aniso_U_23
    C1 0.026(4) 0.018(4) 0.018(3) 0.002(3) 0.009(3) 0.000(3)
    C2 0.024(4) 0.019(3) 0.016(3) 0.003(3) 0.005(3) 0.000(3)
    C3 0.034(4) 0.029(4) 0.026(4) -0.009(3) 0.012(3) 0.003(3)
    C4 0.042(5) 0.034(5) 0.047(5) -0.014(4) 0.023(5) 0.002(4)
    C5 0.021(4) 0.034(5) 0.041(5) -0.001(3) 0.001(4) 0.000(4)
    C6 0.039(5) 0.022(4) 0.024(4) 0.002(3) 0.006(4) -0.005(3)
    C11 0.015(3) 0.016(3) 0.020(3) -0.001(3) 0.007(3) -0.002(3)
    C21 0.020(3) 0.022(4) 0.019(3) 0.004(3) 0.003(3) -0.001(3)
    Cd1 0.0190(3) 0.0229(3) 0.0189(3) 0.0022(2) 0.0070(2) 0.0012(2)
    O1 0.031(3) 0.031(3) 0.022(3) 0.006(2) 0.011(2) 0.005(2)
    O2 0.031(3) 0.030(3) 0.021(3) 0.006(2) 0.010(2) -0.003(2)
    O3 0.026(3) 0.030(3) 0.030(3) -0.007(2) 0.017(2) -0.003(2)
    O4 0.029(3) 0.039(3) 0.019(3) 0.000(3) 0.007(2) 0.001(2)
    O5 0.030(3) 0.064(4) 0.027(3) -0.006(3) 0.010(3) 0.014(3)
    O6 0.023(3) 0.034(3) 0.028(3) 0.000(2) 0.010(2) 0.007(2)
_geom_special_details
;
All e.s.d.'s (except the e.s.d. in the dihedral angle between two l.s. planes)
are estimated using the full covariance matrix. The cell e.s.d.'s are taken
into account individually in the estimation of e.s.d.'s in distances, angles
and torsion angles; correlations between e.s.d.'s in cell parameters are only
used when they are defined by crystal symmetry. An approximate (isotropic)
treatment of cell e.s.d.'s is used for estimating e.s.d.'s involving l.s.
planes.
;
loop_
    _geom_bond_atom_site_label_1
    _geom_bond_atom_site_label_2
    _geom_bond_site_symmetry_2
    _geom_bond_distance
    _geom_bond_publ_flag
    C1 C11 . 1.528(9) ?
    C1 C6 . 1.534(11) ?
    C1 C2 . 1.540(10) ?
    C1 H1 . 0.9800 ?
    C2 C21 . 1.515(10) ?
    C2 C3 . 1.522(11) ?
    C2 H2 . 0.9800 ?
    C3 C4 . 1.531(11) ?
    C3 H4 . 0.9700 ?
    C3 H3 . 0.9700 ?
    C4 C5 . 1.512(12) ?
    C4 H6 . 0.9700 ?
    C4 H5 . 0.9700 ?
    C5 C6 . 1.512(13) ?
    C5 H7 . 0.9700 ?
    C5 H8 . 0.9700 ?
    C6 H10 . 0.9700 ?
    C6 H9 . 0.9700 ?
    C11 O2 . 1.256(9) ?
    C11 O1 . 1.271(9) ?
    C21 O4 . 1.262(9) ?
    C21 O3 . 1.266(9) ?
    C21 Cd1 4_475 2.737(7) ?
    Cd1 O2 . 2.278(5) ?
    Cd1 O5 . 2.286(6) ?
    Cd1 O3 4_676 2.337(5) ?
    Cd1 O1 4_575 2.340(5) ?
    Cd1 O6 . 2.365(5) ?
    Cd1 O4 4_676 2.407(6) ?
    Cd1 O1 . 2.639(6) ?
    Cd1 C21 4_676 2.737(7) ?
    O1 Cd1 4_576 2.340(5) ?
    O3 Cd1 4_475 2.337(5) ?
    O4 Cd1 4_475 2.407(6) ?
    O5 H11 . 0.8466 ?
    O5 H12 . 0.8458 ?
    O6 H13 . 0.8460 ?
    O6 H14 . 0.8404 ?
loop_
    _geom_angle_atom_site_label_1
    _geom_angle_atom_site_label_2
    _geom_angle_atom_site_label_3
    _geom_angle_site_symmetry_1
    _geom_angle_site_symmetry_3
    _geom_angle
    _geom_angle_publ_flag
    C11 C1 C6 . . 110.9(6) ?
    C11 C1 C2 . . 112.8(6) ?
    C6 C1 C2 . . 110.6(6) ?
    C11 C1 H1 . . 107.4 ?
    C6 C1 H1 . . 107.4 ?
    C2 C1 H1 . . 107.4 ?
    C21 C2 C3 . . 113.0(6) ?
    C21 C2 C1 . . 111.5(6) ?
    C3 C2 C1 . . 113.4(6) ?
    C21 C2 H2 . . 106.1 ?
    C3 C2 H2 . . 106.1 ?
    C1 C2 H2 . . 106.1 ?
    C2 C3 C4 . . 112.4(7) ?
    C2 C3 H4 . . 109.1 ?
    C4 C3 H4 . . 109.1 ?
    C2 C3 H3 . . 109.1 ?
    C4 C3 H3 . . 109.1 ?
    H4 C3 H3 . . 107.9 ?
    C5 C4 C3 . . 110.9(7) ?
    C5 C4 H6 . . 109.5 ?
    C3 C4 H6 . . 109.5 ?
    C5 C4 H5 . . 109.5 ?
    C3 C4 H5 . . 109.5 ?
    H6 C4 H5 . . 108.0 ?
    C4 C5 C6 . . 111.3(7) ?
    C4 C5 H7 . . 109.4 ?
    C6 C5 H7 . . 109.4 ?
    C4 C5 H8 . . 109.4 ?
    C6 C5 H8 . . 109.4 ?
    H7 C5 H8 . . 108.0 ?
    C5 C6 C1 . . 111.7(7) ?
    C5 C6 H10 . . 109.3 ?
    C1 C6 H10 . . 109.3 ?
    C5 C6 H9 . . 109.3 ?
    C1 C6 H9 . . 109.3 ?
    H10 C6 H9 . . 107.9 ?
    O2 C11 O1 . . 120.8(6) ?
    O2 C11 C1 . . 119.6(6) ?
    O1 C11 C1 . . 119.6(6) ?
    O4 C21 O3 . . 119.8(7) ?
    O4 C21 C2 . . 119.9(7) ?
    O3 C21 C2 . . 120.2(7) ?
    O4 C21 Cd1 . 4_475 61.6(4) ?
    O3 C21 Cd1 . 4_475 58.4(4) ?
    C2 C21 Cd1 . 4_475 178.1(5) ?
    O2 Cd1 O5 . . 87.6(2) ?
    O2 Cd1 O3 . 4_676 137.40(19) ?
    O5 Cd1 O3 . 4_676 98.8(2) ?
    O2 Cd1 O1 . 4_575 82.2(2) ?
    O5 Cd1 O1 . 4_575 90.7(2) ?
    O3 Cd1 O1 4_676 4_575 139.2(2) ?
    O2 Cd1 O6 . . 82.6(2) ?
    O5 Cd1 O6 . . 170.2(2) ?
    O3 Cd1 O6 4_676 . 88.65(19) ?
    O1 Cd1 O6 4_575 . 87.78(19) ?
    O2 Cd1 O4 . 4_676 157.3(2) ?
    O5 Cd1 O4 . 4_676 111.1(2) ?
    O3 Cd1 O4 4_676 4_676 54.90(18) ?
    O1 Cd1 O4 4_575 4_676 84.63(19) ?
    O6 Cd1 O4 . 4_676 78.4(2) ?
    O2 Cd1 O1 . . 52.46(17) ?
    O5 Cd1 O1 . . 94.6(2) ?
    O3 Cd1 O1 4_676 . 84.97(17) ?
    O1 Cd1 O1 4_575 . 133.97(13) ?
    O6 Cd1 O1 . . 79.61(19) ?
    O4 Cd1 O1 4_676 . 134.15(17) ?
    O2 Cd1 C21 . 4_676 158.3(2) ?
    O5 Cd1 C21 . 4_676 107.8(2) ?
    O3 Cd1 C21 4_676 4_676 27.5(2) ?
    O1 Cd1 C21 4_575 4_676 112.0(2) ?
    O6 Cd1 C21 . 4_676 81.7(2) ?
    O4 Cd1 C21 4_676 4_676 27.4(2) ?
    O1 Cd1 C21 . 4_676 109.6(2) ?
    C11 O1 Cd1 . 4_576 143.0(5) ?
    C11 O1 Cd1 . . 84.6(4) ?
    Cd1 O1 Cd1 4_576 . 130.9(2) ?
    C11 O2 Cd1 . . 102.0(4) ?
    C21 O3 Cd1 . 4_475 94.1(4) ?
    C21 O4 Cd1 . 4_475 91.0(5) ?
    Cd1 O5 H11 . . 106.8 ?
    Cd1 O5 H12 . . 135.0 ?
    H11 O5 H12 . . 108.1 ?
    Cd1 O6 H13 . . 109.7 ?
    Cd1 O6 H14 . . 101.8 ?
    H13 O6 H14 . . 117.6 ?
loop_
    _geom_torsion_atom_site_label_1
    _geom_torsion_atom_site_label_2
    _geom_torsion_atom_site_label_3
    _geom_torsion_atom_site_label_4
    _geom_torsion_site_symmetry_1
    _geom_torsion_site_symmetry_2
    _geom_torsion_site_symmetry_3
    _geom_torsion_site_symmetry_4
    _geom_torsion
    _geom_torsion_publ_flag
    C11 C1 C2 C21 . . . . 54.4(8) ?
    C6 C1 C2 C21 . . . . 179.2(6) ?
    C11 C1 C2 C3 . . . . -74.6(8) ?
    C6 C1 C2 C3 . . . . 50.2(9) ?
    C21 C2 C3 C4 . . . . -178.5(7) ?
    C1 C2 C3 C4 . . . . -50.3(9) ?
    C2 C3 C4 C5 . . . . 53.1(11) ?
    C3 C4 C5 C6 . . . . -57.3(11) ?
    C4 C5 C6 C1 . . . . 58.5(10) ?
    C11 C1 C6 C5 . . . . 71.9(8) ?
    C2 C1 C6 C5 . . . . -54.0(9) ?
    C6 C1 C11 O2 . . . . -123.1(7) ?
    C2 C1 C11 O2 . . . . 1.5(10) ?
    C6 C1 C11 O1 . . . . 59.1(9) ?
    C2 C1 C11 O1 . . . . -176.2(6) ?
    C3 C2 C21 O4 . . . . -12.9(10) ?
    C1 C2 C21 O4 . . . . -142.0(7) ?
    C3 C2 C21 O3 . . . . 169.7(7) ?
    C1 C2 C21 O3 . . . . 40.5(9) ?
    O2 C11 O1 Cd1 . . . 4_576 -162.3(6) ?
    C1 C11 O1 Cd1 . . . 4_576 15.5(12) ?
    O2 C11 O1 Cd1 . . . . 3.5(7) ?
    C1 C11 O1 Cd1 . . . . -178.8(6) ?
    O2 Cd1 O1 C11 . . . . -2.1(4) ?
    O5 Cd1 O1 C11 . . . . -85.5(4) ?
    O3 Cd1 O1 C11 4_676 . . . 176.1(4) ?
    O1 Cd1 O1 C11 4_575 . . . 9.9(6) ?
    O6 Cd1 O1 C11 . . . . 86.6(4) ?
    O4 Cd1 O1 C11 4_676 . . . 149.0(4) ?
    C21 Cd1 O1 C11 4_676 . . . 163.8(4) ?
    O2 Cd1 O1 Cd1 . . . 4_576 166.6(4) ?
    O5 Cd1 O1 Cd1 . . . 4_576 83.2(3) ?
    O3 Cd1 O1 Cd1 4_676 . . 4_576 -15.2(3) ?
    O1 Cd1 O1 Cd1 4_575 . . 4_576 178.65(11) ?
    O6 Cd1 O1 Cd1 . . . 4_576 -104.7(3) ?
    O4 Cd1 O1 Cd1 4_676 . . 4_576 -42.3(4) ?
    C21 Cd1 O1 Cd1 4_676 . . 4_576 -27.5(4) ?
    O1 C11 O2 Cd1 . . . . -4.1(8) ?
    C1 C11 O2 Cd1 . . . . 178.1(5) ?
    O5 Cd1 O2 C11 . . . . 99.8(5) ?
    O3 Cd1 O2 C11 4_676 . . . -0.5(6) ?
    O1 Cd1 O2 C11 4_575 . . . -169.1(5) ?
    O6 Cd1 O2 C11 . . . . -80.4(5) ?
    O4 Cd1 O2 C11 4_676 . . . -113.9(6) ?
    O1 Cd1 O2 C11 . . . . 2.1(4) ?
    C21 Cd1 O2 C11 4_676 . . . -36.3(9) ?
    O4 C21 O3 Cd1 . . . 4_475 4.1(7) ?
    C2 C21 O3 Cd1 . . . 4_475 -178.4(6) ?
    O3 C21 O4 Cd1 . . . 4_475 -4.0(7) ?
    C2 C21 O4 Cd1 . . . 4_475 178.6(6) ?
loop_
    _geom_hbond_atom_site_label_D
    _geom_hbond_atom_site_label_H
    _geom_hbond_atom_site_label_A
    _geom_hbond_site_symmetry_A
    _geom_hbond_distance_DH
    _geom_hbond_distance_HA
    _geom_hbond_distance_DA
    _geom_hbond_angle_DHA
    O5 H11 O6 4_475 0.85 2.01 2.828(8) 163.6
    O5 H12 O4 4_576 0.85 1.89 2.725(8) 169.4
    O6 H13 O3 1_655 0.85 1.85 2.694(8) 174.5
    O6 H14 O2 4_676 0.84 2.49 3.147(8) 136.0
    O6 H14 O4 4_676 0.84 2.57 3.016(8) 114.6
    C3 H3 O2 . 0.97 2.59 3.120(10) 115.0
    C6 H9 O4 1_656 0.97 2.30 3.257(10) 169.00
data_global
_journal_date_recd_electronic     2011-10-02
_journal_date_accepted     2011-10-24
_journal_name_full     'Acta Crystallographica, Section E'
_journal_year     2011
_journal_volume     67
_journal_issue     11
_journal_page_first     m1617
_journal_page_last     m1617
_journal_paper_category     QM
_journal_coeditor_code     PV2458
_publ_contact_author_name     'Xiao-Hong Zhu'
_publ_contact_author_address
;
Faculty of Life Science and Chemical Engineering,
Huaiyin Institute of Technology, Huaian 223003, People's Republic of China
;
_publ_contact_author_email     hgzhuxh@yeah.net
_publ_contact_author_fax     ?
_publ_contact_author_phone     ?
_publ_section_title
;
<i>catena</i>-Poly[diaqua(<i>cis</i>-cyclohexane-1,2-dicarboxylato)cadmium]
;
loop_
    _publ_author_name
    _publ_author_address
    'Xiao-Hong Zhu'
;
Faculty of Life Science and Chemical Engineering,
Huaiyin Institute of Technology, Huaian 223003, People's Republic of China
;
    'Xiao-Chun Cheng'
;
Faculty of Life Science and Chemical Engineering,
Huaiyin Institute of Technology, Huaian 223003, People's Republic of China
;
