# Supplementary material for: catena-Poly[diaqua­(cis-cyclo­hexane-1,2-dicarboxyl­ato)cadmium]
Source: Acta Crystallogr Sect E Struct Rep Online. 2011 Oct 29;67(Pt 11):m1617. doi: 10.1107/S1600536811044187 (PMC3247538; doi:10.1107/S1600536811044187)
Supplement: Supplementary file 2 [file e-67-m1617-Isup2.hkl]

# 
# h,k,l, Fc-squared, Fo-squared, sigma(Fo-squared) and status flag 
# 
data_I
_shelx_title ' 11 in P21/c' 
_shelx_refln_list_code          4 
_shelx_F_calc_maximum      225.71 
_exptl_crystal_F_000       632.00 
_reflns_d_resolution_high  0.7828 
 
loop_ 
 _symmetry_equiv_pos_as_xyz 
 'x, y, z' 
 '-x, y+1/2, -z+1/2' 
 '-x, -y, -z' 
 'x, -y-1/2, z-1/2' 
 
_cell_length_a     6.0585 
_cell_length_b    23.5440 
_cell_length_c     8.3308 
_cell_angle_alpha  90.000 
_cell_angle_beta  118.787 
_cell_angle_gamma  90.000 
 
_shelx_F_squared_multiplier     1.000 
 
loop_ 
 _refln_index_h 
 _refln_index_k 
 _refln_index_l 
 _refln_F_squared_calc 
 _refln_F_squared_meas 
 _refln_F_squared_sigma 
 _refln_observed_status 
   1   0   0    33980.13    33218.62    490.70 o 
   2   0   0    13562.56    13275.33    228.79 o 
   3   0   0    19470.19    20083.95    344.84 o 
   4   0   0     3132.88     3134.94     69.87 o 
   5   0   0     4830.87     4609.70    144.67 o 
   6   0   0      839.47      845.69     60.08 o 
   1   1   0       20.05       20.46      3.74 o 
   2   1   0      151.93      214.10     12.22 o 
   3   1   0     2686.59     2691.86     58.65 o 
   4   1   0     3678.97     3455.09    146.00 o 
   5   1   0     2120.38     2103.17     65.29 o 
   6   1   0     1718.70     1734.96     63.54 o 
   0   2   0    50945.27    32012.48    445.45 o 
   1   2   0    12196.29    13288.12    102.72 o 
   2   2   0    10904.12    10927.54    137.73 o 
   3   2   0    10153.94    10347.32    114.73 o 
   4   2   0     2683.46     2582.48     54.35 o 
   5   2   0     2756.89     2449.15    176.43 o 
   6   2   0     1040.88     1027.15     47.12 o 
   1   3   0     1256.57     1283.23     17.05 o 
   2   3   0       34.63       50.93      4.55 o 
   3   3   0     1609.82     1650.56     33.36 o 
   4   3   0     1791.84     1820.69     53.52 o 
   5   3   0     2675.85     2432.15     57.09 o 
   6   3   0     1727.35     1700.02     91.66 o 
   0   4   0     1021.21     1131.46     31.05 o 
   1   4   0    19811.43    21331.16    157.42 o 
   2   4   0    13573.50    14788.77    138.53 o 
   3   4   0     2061.33     2075.50     37.35 o 
   4   4   0     1945.04     2024.91    258.14 o 
   5   4   0      787.61      734.93     36.13 o 
   6   4   0      556.34      585.98     51.21 o 
   1   5   0        1.76        4.43      4.09 o 
   2   5   0      427.84      424.93      9.79 o 
   3   5   0     1130.29     1056.08     19.31 o 
   4   5   0      151.47      197.11     17.50 o 
   5   5   0       20.17       43.54     10.22 o 
   6   5   0       82.89      190.99     31.67 o 
   0   6   0      307.43      268.66     11.84 o 
   1   6   0     1762.78     1899.28     39.82 o 
   2   6   0     2365.21     2462.34     26.89 o 
   3   6   0       12.02       28.57      5.29 o 
   4   6   0      123.64      171.06     19.22 o 
   5   6   0      107.96      149.00     28.63 o 
   6   6   0       32.67       89.72     21.79 o 
   1   7   0       15.37        3.46      4.03 o 
   2   7   0       26.45       42.38      4.83 o 
   3   7   0      484.77      460.38     24.59 o 
   4   7   0       41.97       94.87     14.04 o 
   5   7   0      522.60      508.79     46.53 o 
   6   7   0        5.21       65.46     16.32 o 
   0   8   0     9212.84     9866.47    158.48 o 
   1   8   0    11153.76    11477.40    113.09 o 
   2   8   0     1451.34     1482.29     24.62 o 
   3   8   0      127.91      178.09     17.77 o 
   4   8   0      737.57      699.04     25.94 o 
   5   8   0      170.74      184.37     30.70 o 
   6   8   0      362.98      401.45     32.11 o 
   1   9   0     2704.94     2759.95     52.67 o 
   2   9   0     1227.20     1292.51     22.18 o 
   3   9   0       32.07       51.28      8.55 o 
   4   9   0     1039.32      895.30     30.44 o 
   5   9   0      943.15      860.86     62.19 o 
   6   9   0       48.66      166.22     21.49 o 
   0  10   0     9547.32    10020.45    163.42 o 
   1  10   0    17026.49    17227.21    162.76 o 
   2  10   0     8101.84     8218.01     77.64 o 
   3  10   0     1754.09     1729.76     39.62 o 
   4  10   0     2612.78     2555.54     54.18 o 
   5  10   0     1504.97     1159.87     73.44 o 
   6  10   0      438.85      556.67     60.56 o 
   1  11   0      522.61      589.26     19.26 o 
   2  11   0      167.28      213.70     13.89 o 
   3  11   0     1404.89     1299.15     54.82 o 
   4  11   0     1693.81     1757.47     54.27 o 
   5  11   0     1120.61     1074.65     71.19 o 
   6  11   0     1128.93     1208.37     73.42 o 
   0  12   0    14938.32    14778.54    233.91 o 
   1  12   0    17902.74    17905.20    172.83 o 
   2  12   0    12243.27    12158.50    131.80 o 
   3  12   0     6165.60     5986.03    107.61 o 
   4  12   0     3749.81     3708.59     96.23 o 
   5  12   0     2057.06     1678.36     91.57 o 
   6  12   0      820.22      836.86     46.55 o 
   1  13   0      738.84      747.13     23.68 o 
   2  13   0       16.56       38.08      8.45 o 
   3  13   0     4944.70     4476.10    129.11 o 
   4  13   0     1601.44     1608.13     44.30 o 
   5  13   0      513.67      675.69     54.39 o 
   6  13   0     1564.85     1578.28     79.35 o 
   0  14   0    17551.93    15952.00    322.74 o 
   1  14   0    11917.54    12054.52    131.26 o 
   2  14   0     8040.83     7749.10     99.61 o 
   3  14   0     5888.83     5359.61     82.78 o 
   4  14   0     2468.55     2271.03     54.04 o 
   5  14   0     1460.31     1403.39     84.95 o 
   6  14   0      459.47      449.38     32.89 o 
   1  15   0      900.83      911.74     27.35 o 
   2  15   0      105.95      107.50     20.65 o 
   3  15   0     1131.42     1136.92     36.03 o 
   4  15   0     1097.72     1029.41     36.03 o 
   5  15   0      538.70      616.41     51.56 o 
   0  16   0     8299.61     8038.94    183.05 o 
   1  16   0     5416.73     5310.17     77.16 o 
   2  16   0     5609.84     5111.57     79.26 o 
   3  16   0     4820.10     4535.99     78.03 o 
   4  16   0     1771.98     1594.46     45.91 o 
   5  16   0     1167.61     1274.24     79.57 o 
   1  17   0      414.05      436.68     24.56 o 
   2  17   0      876.47      851.84     41.60 o 
   3  17   0        2.05       29.87     13.46 o 
   4  17   0      501.82      496.22     26.39 o 
   5  17   0      955.72     1058.82     72.43 o 
   0  18   0      923.08      810.58     53.94 o 
   1  18   0      738.10      729.71     36.53 o 
   2  18   0      503.79      493.01     23.85 o 
   3  18   0      589.08      544.82     26.34 o 
   4  18   0      380.65      402.42     24.52 o 
   1  19   0       22.60       38.82     16.28 o 
   2  19   0      373.75      379.63     34.21 o 
   3  19   0      205.25      220.79     19.94 o 
   4  19   0       21.32       79.86     10.61 o 
   5  19   0      122.24      216.09     31.89 o 
   0  20   0       36.26       72.34     22.50 o 
   1  20   0       13.20       13.10      9.72 o 
   2  20   0      174.90      155.80     21.66 o 
   3  20   0        9.75       19.84      9.77 o 
   4  20   0        2.42       70.57      9.65 o 
   5  20   0       68.21      216.70     20.60 o 
   1  21   0       27.12       34.16     15.17 o 
   2  21   0      310.22      338.62     30.99 o 
   3  21   0        0.28       19.86      8.29 o 
   4  21   0      136.85      258.27     18.52 o 
   0  22   0      899.93      845.99     61.49 o 
   1  22   0     2088.63     1957.59     67.26 o 
   2  22   0      437.80      452.56     35.07 o 
   3  22   0      266.37      310.27     28.77 o 
   4  22   0     1152.24     1060.84     38.87 o 
   1  23   0       46.47      107.83     19.87 o 
   2  23   0      280.09      403.58     32.94 o 
   3  23   0      153.10      255.67     24.73 o 
   4  23   0      124.20      302.43     18.63 o 
   0  24   0     3748.81     3483.27    134.44 o 
   1  24   0     4074.66     3764.40    159.89 o 
   2  24   0     1611.76     1573.74     61.80 o 
   3  24   0     1675.66     1596.33     63.30 o 
   4  24   0     2431.57     2436.67     79.04 o 
   1  25   0        0.65       84.65     14.31 o 
   2  25   0      270.97      423.62     33.38 o 
   3  25   0      149.30      325.61     28.44 o 
   0  26   0     3028.41     2916.04    125.75 o 
   1  26   0     1915.59     1927.15    120.08 o 
   2  26   0     2188.89     2233.07     77.38 o 
   3  26   0     1492.42     1564.04     62.98 o 
   1  27   0      130.28      248.72     26.61 o 
   2  27   0      263.15      415.27     35.22 o 
   0  28   0     2112.83     2036.17    107.23 o 
   1  28   0     2023.26     2099.07     77.47 o 
   2  28   0     1744.00     1825.98     71.80 o 
   1  29   0        0.67       97.78     22.08 o 
   0  30   0      375.59      488.37     59.81 o 
  -7   1   1      149.26      364.98     22.16 o 
  -6   1   1      388.71      436.78     29.64 o 
  -5   1   1       50.15       82.78     17.49 o 
  -4   1   1       35.22       56.34     10.39 o 
  -3   1   1       33.23       66.90      9.37 o 
  -2   1   1      956.15      972.47     26.12 o 
  -1   1   1     5553.29     6041.79     59.49 o 
   0   1   1      657.92      693.30     11.54 o 
   1   1   1       21.05        5.79      3.28 o 
   2   1   1       20.25       34.56      4.76 o 
   3   1   1      310.72      341.88     14.52 o 
   4   1   1      260.72      271.42     15.05 o 
   5   1   1      637.77      627.47     35.49 o 
   6   1   1      124.84      279.94     23.62 o 
  -6   2   1      917.89      899.54     43.78 o 
  -5   2   1      715.64      686.00     35.26 o 
  -4   2   1     2035.86     1955.40     54.21 o 
  -3   2   1     8026.68     8447.25    122.57 o 
  -2   2   1     3256.61     3538.97     58.13 o 
  -1   2   1     4149.16     4576.16     48.14 o 
   0   2   1      165.49      157.02      5.32 o 
   1   2   1        5.07       14.16      2.36 o 
   2   2   1     6868.12     7302.15     73.88 o 
   3   2   1     3554.29     3555.98     50.42 o 
   4   2   1       12.62       32.03      8.15 o 
   5   2   1       75.33      116.87     17.64 o 
   6   2   1      144.36      301.04     39.39 o 
  -7   3   1      694.77      727.04     57.56 o 
  -6   3   1      851.18      900.37     45.52 o 
  -5   3   1      535.42      589.40     32.22 o 
  -4   3   1      401.02      430.59     24.11 o 
  -3   3   1      681.45      712.13     26.79 o 
  -2   3   1     7575.53     8100.29     85.05 o 
  -1   3   1     3318.25     3703.52     35.23 o 
   0   3   1      815.09      933.91     11.86 o 
   1   3   1      829.67      862.24     17.15 o 
   2   3   1     1416.09     1398.99     19.13 o 
   3   3   1      989.70     1051.67     25.07 o 
   4   3   1      842.41      782.71     56.93 o 
   5   3   1      895.78      857.87     41.15 o 
   6   3   1      427.08      432.26     43.76 o 
  -7   4   1      145.15      304.08     42.83 o 
  -6   4   1      887.60      983.74     68.06 o 
  -5   4   1     2540.28     2435.01     67.55 o 
  -4   4   1     5203.63     4585.96    454.42 o 
  -3   4   1    14386.94    14773.86    274.40 o 
  -2   4   1    18944.86    20053.05    181.30 o 
  -1   4   1    35149.28    34345.11    221.49 o 
   0   4   1    26723.07    25966.50    204.71 o 
   1   4   1     2651.23     2639.02     24.67 o 
   2   4   1    13989.78    14865.33    100.76 o 
   3   4   1     8625.62     8791.35     80.14 o 
   4   4   1     1602.86     1500.59     50.37 o 
   5   4   1      573.56      606.82     28.48 o 
   6   4   1      235.85      319.43     42.26 o 
  -7   5   1     1653.37     1528.66     93.11 o 
  -6   5   1     1081.07      957.59     67.79 o 
  -5   5   1     2195.20     2106.72     63.45 o 
  -4   5   1      388.63      359.48     34.23 o 
  -3   5   1     1909.49     1865.21     36.75 o 
  -2   5   1    11437.36    12631.38    105.85 o 
  -1   5   1     1718.55     1783.30     19.58 o 
   0   5   1       32.46       36.71      4.40 o 
   1   5   1     2862.31     3113.13     30.00 o 
   2   5   1     8921.79     9536.26     76.01 o 
   3   5   1     1746.77     1831.01     29.43 o 
   4   5   1     3015.11     2920.39     60.49 o 
   5   5   1     1146.15     1147.95     51.20 o 
   6   5   1     1302.01     1297.57     83.41 o 
  -6   6   1      597.14      479.15     46.89 o 
  -5   6   1     3301.16     3045.68     77.61 o 
  -4   6   1    10534.92     9981.78    149.69 o 
  -3   6   1    13187.02    13394.06    104.02 o 
  -2   6   1    24936.97    26050.99    197.90 o 
  -1   6   1     8263.26     8345.13     63.29 o 
   0   6   1     7917.62     8019.05     68.01 o 
   1   6   1    22044.45    22566.78    169.39 o 
   2   6   1     6591.46     6553.55     57.34 o 
   3   6   1     5511.17     5373.08     61.84 o 
   4   6   1     3517.39     3427.47     66.57 o 
   5   6   1      523.27      501.82     35.53 o 
   6   6   1      128.80      251.33     36.39 o 
  -6   7   1     1713.83     1614.58     91.79 o 
  -5   7   1     2626.13     2414.03     69.83 o 
  -4   7   1      462.06      525.66     22.86 o 
  -3   7   1     2720.04     2903.30     42.02 o 
  -2   7   1     6365.14     7014.03     67.86 o 
  -1   7   1      173.24      172.53      6.25 o 
   0   7   1     1367.39     1604.85     21.95 o 
   1   7   1      457.42      426.50     12.15 o 
   2   7   1     2934.55     3022.00     33.75 o 
   3   7   1      905.84      923.55     45.24 o 
   4   7   1     3328.64     3147.87     83.40 o 
   5   7   1     3033.30     2745.59     83.96 o 
   6   7   1     2169.37     1827.71    102.60 o 
  -6   8   1      993.79      875.11     66.43 o 
  -5   8   1     2717.34     2568.63    100.70 o 
  -4   8   1    12373.02    12212.04    247.43 o 
  -3   8   1     9153.45     9371.86     92.21 o 
  -2   8   1    29164.91    30337.68    228.75 o 
  -1   8   1    13801.68    13840.35    120.89 o 
   0   8   1     5846.32     5626.44     53.45 o 
   1   8   1    43469.28    43785.08    316.25 o 
   2   8   1     6134.38     6272.54     64.33 o 
   3   8   1     3050.44     2933.38     42.86 o 
   4   8   1     2850.26     2638.37     76.77 o 
   5   8   1      225.51      295.89     29.67 o 
   6   8   1      321.69      427.28     52.00 o 
  -6   9   1      694.74      762.54     61.62 o 
  -5   9   1     1652.71     1527.39     55.92 o 
  -4   9   1     3260.03     3227.29     61.00 o 
  -3   9   1     1868.51     1811.89     32.14 o 
  -2   9   1      149.28      197.74     14.26 o 
  -1   9   1     1067.61     1188.45     17.36 o 
   0   9   1       59.10       91.42      6.05 o 
   1   9   1     3041.22     3245.92     48.19 o 
   2   9   1     2616.20     2672.91     39.22 o 
   3   9   1      760.28      776.69     40.70 o 
   4   9   1      978.08     1001.39     46.80 o 
   5   9   1     1974.29     1840.35     68.86 o 
   6   9   1     1508.26     1302.03     89.05 o 
  -6  10   1      681.01      668.55     57.74 o 
  -5  10   1      855.72      853.21     42.67 o 
  -4  10   1     2182.17     2109.77     48.87 o 
  -3  10   1     2180.59     2045.30     43.62 o 
  -2  10   1     6970.29     7211.54     71.12 o 
  -1  10   1    11573.57    11755.34    101.32 o 
   0  10   1     5178.35     4956.48     50.75 o 
   1  10   1    10036.36    10197.05    108.99 o 
   2  10   1     3624.11     3477.98     54.73 o 
   3  10   1      941.95      882.32     27.49 o 
   4  10   1     1122.42     1057.64     49.03 o 
   5  10   1      161.54      278.09     32.95 o 
   6  10   1      195.28      317.78     38.31 o 
  -6  11   1      188.94      325.47     44.99 o 
  -5  11   1      621.23      604.20     36.45 o 
  -4  11   1     1700.71     1581.10     42.59 o 
  -3  11   1        0.53       14.70      5.29 o 
  -2  11   1      243.11      263.33     10.49 o 
  -1  11   1        3.99       13.41      3.06 o 
   0  11   1      157.93      159.64      7.75 o 
   1  11   1      652.51      756.88     22.73 o 
   2  11   1      727.18      724.56     23.81 o 
   3  11   1      463.37      439.77     19.90 o 
   4  11   1     1018.36      945.30     47.23 o 
   5  11   1      789.05      794.95     44.86 o 
  -6  12   1      335.05      378.80     39.61 o 
  -5  12   1      253.22      311.73     31.88 o 
  -4  12   1      304.02      354.05     22.23 o 
  -3  12   1      643.85      674.89     25.49 o 
  -2  12   1      143.07      164.87     13.11 o 
  -1  12   1     1546.86     1598.53     34.61 o 
   0  12   1     2063.91     1984.38     28.72 o 
   1  12   1      968.96      988.79     27.13 o 
   2  12   1      859.50      871.33     27.12 o 
   3  12   1      136.34      197.46     14.57 o 
   4  12   1       95.26      112.65     21.19 o 
   5  12   1       33.13      124.10     24.77 o 
  -6  13   1       43.50      211.37     22.94 o 
  -5  13   1       54.57       99.95     23.54 o 
  -4  13   1        4.87       14.97      8.19 o 
  -3  13   1        9.16       18.85      7.23 o 
  -2  13   1      410.57      378.18     17.73 o 
  -1  13   1      267.22      287.95     10.85 o 
   0  13   1       48.95       63.52      6.00 o 
   1  13   1      708.85      690.16     23.34 o 
   2  13   1      372.04      373.34     18.60 o 
   3  13   1        2.73       22.70      7.19 o 
   4  13   1      349.14      350.41     32.84 o 
   5  13   1       27.73      123.24     30.94 o 
  -6  14   1       48.22      142.47     25.36 o 
  -5  14   1      126.41      156.35     16.20 o 
  -4  14   1       12.35       27.84      9.67 o 
  -3  14   1     1237.45     1057.72     33.99 o 
  -2  14   1      218.07      251.52     16.77 o 
  -1  14   1       41.44       62.91      8.40 o 
   0  14   1      117.13      137.54     11.11 o 
   1  14   1       85.98      104.31     14.00 o 
   2  14   1     1340.22     1266.24     34.89 o 
   3  14   1      138.75      158.55     15.62 o 
   4  14   1      138.07      209.47     34.10 o 
   5  14   1      143.05      254.02     25.54 o 
  -6  15   1      183.34      296.05     32.46 o 
  -5  15   1        3.95       65.90      9.93 o 
  -4  15   1      602.03      569.51     27.38 o 
  -3  15   1        1.35       22.37      9.10 o 
  -2  15   1       17.93       25.72      7.94 o 
  -1  15   1     2201.10     2231.40     43.16 o 
   0  15   1       17.62       63.29      9.93 o 
   1  15   1      369.72      370.60     18.33 o 
   2  15   1        2.47       13.47      6.32 o 
   3  15   1       96.94      149.01     15.75 o 
   4  15   1       44.32      106.52     24.57 o 
   5  15   1      316.60      380.85     27.55 o 
  -6  16   1      753.82      769.78     65.10 o 
  -5  16   1      799.92      802.01     33.69 o 
  -4  16   1     1759.31     1665.05     47.60 o 
  -3  16   1     6770.72     6310.40     94.57 o 
  -2  16   1     1964.64     1841.94     43.42 o 
  -1  16   1     1993.56     1733.91     52.43 o 
   0  16   1     4059.83     3955.64     62.41 o 
   1  16   1     2521.30     2371.36     49.24 o 
   2  16   1     3750.84     3489.42     77.54 o 
   3  16   1      536.46      519.56     25.06 o 
   4  16   1      298.46      375.01     44.90 o 
   5  16   1      358.46      391.74     27.34 o 
  -5  17   1      161.83      266.86     20.15 o 
  -4  17   1     1456.58     1332.13     42.91 o 
  -3  17   1     1259.23     1211.70     38.16 o 
  -2  17   1      175.96      229.12     18.04 o 
  -1  17   1     1125.64     1212.64     45.21 o 
   0  17   1      650.60      635.07     33.26 o 
   1  17   1      446.85      403.53     20.72 o 
   2  17   1       26.32       50.31     14.66 o 
   3  17   1     1275.61     1220.04     38.91 o 
   4  17   1      404.11      429.92     41.90 o 
   5  17   1      856.68      865.11     46.58 o 
  -5  18   1      995.32      967.37     37.11 o 
  -4  18   1     2578.64     2364.76     59.30 o 
  -3  18   1     3479.80     3229.38     65.97 o 
  -2  18   1     4299.15     4192.60     72.42 o 
  -1  18   1     5635.04     5185.63    103.44 o 
   0  18   1     6620.49     6558.49    119.38 o 
   1  18   1     4593.05     4147.27    121.01 o 
   2  18   1     2362.28     2197.61     52.24 o 
   3  18   1     1785.59     1589.89     45.81 o 
   4  18   1      537.06      620.22     37.80 o 
   5  18   1      201.16      293.47     42.90 o 
  -5  19   1      786.31      781.96     33.72 o 
  -4  19   1      527.91      500.96     26.40 o 
  -3  19   1      943.36      852.17     33.54 o 
  -2  19   1      152.96      184.71     17.35 o 
  -1  19   1        6.63        6.20      8.30 o 
   0  19   1      278.62      299.15     27.00 o 
   1  19   1      332.85      413.78     53.83 o 
   2  19   1      467.39      476.45     24.66 o 
   3  19   1     1330.86     1201.13     51.51 o 
   4  19   1      966.22      989.79    102.95 o 
  -5  20   1     2263.46     2253.10     63.43 o 
  -4  20   1     2316.32     2201.91     58.19 o 
  -3  20   1     2860.74     2679.44     61.90 o 
  -2  20   1     5856.47     5328.78    178.48 o 
  -1  20   1     6137.40     5624.65    114.48 o 
   0  20   1     5757.13     5491.89    112.96 o 
   1  20   1     4882.04     4655.57    102.92 o 
   2  20   1     4358.88     4027.07     87.35 o 
   3  20   1     3187.79     2875.84     65.23 o 
   4  20   1      768.14      799.96     43.95 o 
  -5  21   1     1404.82     1510.04     48.56 o 
  -4  21   1      203.66      366.74     23.17 o 
  -3  21   1      372.74      437.63     48.19 o 
  -2  21   1      762.83      753.50     43.87 o 
  -1  21   1       38.66       69.86     16.55 o 
   0  21   1        3.72       60.33     15.14 o 
   1  21   1      283.34      324.66     30.13 o 
   2  21   1      495.82      495.76     33.05 o 
   3  21   1      311.67      414.38     24.58 o 
   4  21   1     1610.68     1595.68     64.78 o 
  -4  22   1      924.85      997.01     38.10 o 
  -3  22   1     2202.20     2036.03     68.53 o 
  -2  22   1     3240.75     3011.13     84.80 o 
  -1  22   1     3177.04     2978.59     86.67 o 
   0  22   1     2509.64     2513.33     76.58 o 
   1  22   1     1572.54     1549.69     59.65 o 
   2  22   1     2265.52     2084.23     69.17 o 
   3  22   1      703.20      729.07     31.24 o 
   4  22   1      144.80      232.92     75.60 o 
  -4  23   1      407.83      504.27     32.86 o 
  -3  23   1      268.62      377.01     30.80 o 
  -2  23   1      221.57      315.11     29.52 o 
  -1  23   1       55.74       61.71     15.21 o 
   0  23   1       27.80       62.68     16.37 o 
   1  23   1      172.48      209.39     25.29 o 
   2  23   1      529.70      534.78     34.15 o 
   3  23   1      516.33      550.79     32.47 o 
  -4  24   1      447.34      580.69     34.87 o 
  -3  24   1      871.13      805.83     42.48 o 
  -2  24   1      765.55      732.01     40.53 o 
  -1  24   1     1599.73     1509.60     61.01 o 
   0  24   1     1333.26     1333.12     56.74 o 
   1  24   1      574.73      615.43     38.38 o 
   2  24   1      369.39      448.25     30.56 o 
   3  24   1      295.27      367.39     25.22 o 
  -4  25   1      138.85      194.55     22.29 o 
  -3  25   1        5.23       78.53     12.89 o 
  -2  25   1      103.18      174.74     21.70 o 
  -1  25   1       43.97       84.18     14.66 o 
   0  25   1       28.02      131.49     19.02 o 
   1  25   1        0.27       53.52     16.83 o 
   2  25   1      126.55      219.21     32.53 o 
   3  25   1      578.79      613.85     29.69 o 
  -3  26   1       80.73      169.87     19.62 o 
  -2  26   1        8.38       92.23     18.04 o 
  -1  26   1        0.06       64.45     11.63 o 
   0  26   1       75.67      149.36     20.83 o 
   1  26   1       31.78      105.29     20.11 o 
   2  26   1        0.55       78.78     11.02 o 
   3  26   1       19.57       40.54     14.47 o 
  -3  27   1       11.53       61.43     21.11 o 
  -2  27   1        1.57       88.49     11.49 o 
  -1  27   1        2.29       68.35     17.78 o 
   0  27   1       13.96       91.04     12.81 o 
   1  27   1        4.93       86.53     28.80 o 
   2  27   1        4.71      101.05     10.83 o 
  -2  28   1      124.47      155.21     23.62 o 
  -1  28   1      389.67      479.04     33.15 o 
   0  28   1      275.83      411.16     34.82 o 
   1  28   1      261.57      384.60     29.30 o 
   2  28   1      377.89      435.17     29.02 o 
  -2  29   1        5.22       58.40     16.89 o 
  -1  29   1       19.41       63.42     10.88 o 
   0  29   1      141.99      232.36     26.37 o 
   1  29   1        2.78       59.74      9.81 o 
  -7   0   2      888.34      978.72     66.91 o 
  -6   0   2     6091.30     5694.59    174.01 o 
  -5   0   2     2206.04     1958.54     86.10 o 
  -4   0   2     3473.78     3634.07    108.81 o 
  -3   0   2    24238.93    24982.26    409.85 o 
  -2   0   2     6382.47     6217.09    126.28 o 
  -1   0   2    37328.34    37454.63    559.51 o 
   0   0   2    22045.80    23269.70    258.29 o 
   1   0   2     3276.60     3066.70     57.31 o 
   2   0   2    13817.74    14424.72    187.37 o 
   3   0   2     1365.02     1308.10    100.02 o 
   4   0   2     1163.59     1120.76     45.21 o 
   5   0   2     1513.19     1542.11     83.89 o 
  -7   1   2     1465.88     1598.35     99.73 o 
  -6   1   2     1512.90     1468.74     58.54 o 
  -5   1   2     2228.88     2172.53     96.91 o 
  -4   1   2     4459.85     4463.37     87.43 o 
  -3   1   2      646.52      698.68     27.40 o 
  -2   1   2       60.44       75.72      9.77 o 
  -1   1   2     4263.45     4749.64     68.83 o 
   0   1   2     4771.32     5144.73     52.92 o 
   1   1   2     1360.93     1352.55     18.45 o 
   2   1   2     7649.78     7906.87     84.24 o 
   3   1   2     7825.81     7879.38     91.11 o 
   4   1   2     3829.80     3584.49     70.38 o 
   5   1   2     2922.11     2727.75    138.96 o 
  -7   2   2      694.54      857.70     44.66 o 
  -6   2   2     3241.29     3109.97     87.11 o 
  -5   2   2     2933.14     2759.58     73.26 o 
  -4   2   2     3837.83     3927.07     80.66 o 
  -3   2   2    10855.07    11193.11    150.03 o 
  -2   2   2     3718.72     3630.43     60.84 o 
  -1   2   2    16191.40    16870.51    131.77 o 
   0   2   2    22691.49    23290.16    213.75 o 
   1   2   2     6789.58     6859.62     50.70 o 
   2   2   2     7701.04     7846.01     70.38 o 
   3   2   2     1849.06     1661.12     43.44 o 
   4   2   2      757.66      741.45     30.38 o 
   5   2   2      801.77      833.72     41.93 o 
  -7   3   2      577.05      767.57     58.66 o 
  -6   3   2     1241.31     1183.93     78.56 o 
  -5   3   2      408.81      445.98     40.27 o 
  -4   3   2     1212.52     1286.64     58.97 o 
  -3   3   2      235.33      232.36     15.81 o 
  -2   3   2     2293.11     2515.66     38.41 o 
  -1   3   2        2.70       -0.58      2.65 o 
   0   3   2     2247.51     2369.68     22.62 o 
   1   3   2      289.30      315.41      9.14 o 
   2   3   2     3241.35     3405.36     43.25 o 
   3   3   2     4918.76     4933.01     66.78 o 
   4   3   2     2377.75     2228.97     54.51 o 
   5   3   2     2796.36     2705.90    118.03 o 
  -7   4   2      226.57      385.73     39.74 o 
  -6   4   2      527.72      532.55     34.77 o 
  -5   4   2     3312.92     3151.71     77.96 o 
  -4   4   2     2383.53     2339.71     58.64 o 
  -3   4   2     2629.77     2577.93     55.31 o 
  -2   4   2    10016.76    10747.16    108.55 o 
  -1   4   2    10654.16    11348.40     83.38 o 
   0   4   2    10483.21    11166.72     81.74 o 
   1   4   2     4011.99     4239.74     41.89 o 
   2   4   2     1775.61     1825.55     23.66 o 
   3   4   2     1612.05     1640.26     34.92 o 
   4   4   2      553.11      529.47     26.12 o 
   5   4   2      177.10      229.76     35.29 o 
  -7   5   2       40.11      176.61     31.36 o 
  -6   5   2      568.69      673.44     56.90 o 
  -5   5   2      483.30      433.44     27.85 o 
  -4   5   2      550.07      540.52     27.22 o 
  -3   5   2       64.47       58.76      7.52 o 
  -2   5   2      271.19      289.82     12.36 o 
  -1   5   2     2795.90     2782.65     29.53 o 
   0   5   2      891.90      877.88     14.72 o 
   1   5   2     3156.63     3587.14     33.42 o 
   2   5   2      439.10      479.94     11.40 o 
   3   5   2      769.31      727.82     26.36 o 
   4   5   2      220.94      262.71     19.94 o 
   5   5   2      475.29      519.93     68.68 o 
  -7   6   2        9.07       65.24     12.84 o 
  -5   6   2      124.72      142.11     19.05 o 
  -4   6   2       15.28       28.44      8.19 o 
  -3   6   2       97.49      123.07     12.47 o 
  -2   6   2      502.32      527.17     14.54 o 
  -1   6   2      873.37      871.72     15.31 o 
   0   6   2      109.05      126.65      6.47 o 
   1   6   2      407.81      544.32     11.71 o 
   2   6   2        0.65       22.15      3.27 o 
   3   6   2       45.91      133.74     21.47 o 
   4   6   2      429.17      414.69     30.63 o 
   5   6   2        2.44       55.52     11.67 o 
  -7   7   2       22.61       47.20     11.16 o 
  -6   7   2        1.70       -5.60     15.17 o 
  -5   7   2       59.30       81.69     15.79 o 
  -4   7   2      138.25      172.10     14.53 o 
  -3   7   2      495.48      508.77     18.43 o 
  -2   7   2      144.45      175.89      9.35 o 
  -1   7   2     2073.55     2041.88     25.38 o 
   0   7   2     1271.74     1281.90     19.49 o 
   1   7   2      273.95      365.01     10.46 o 
   2   7   2      125.75      185.35     10.43 o 
   3   7   2       82.06       98.46     28.04 o 
   4   7   2        9.63       25.96     12.43 o 
   5   7   2       50.10       95.60     16.02 o 
  -7   8   2       99.86      164.70     33.04 o 
  -6   8   2      406.59      472.93     50.02 o 
  -5   8   2     1078.08     1020.50     48.98 o 
  -4   8   2       18.36       26.58      6.79 o 
  -3   8   2      104.95      147.69     10.39 o 
  -2   8   2     4144.91     4516.97     44.42 o 
  -1   8   2     1750.46     1771.56     23.92 o 
   0   8   2     1115.35     1017.23     21.72 o 
   1   8   2      474.22      448.59     14.76 o 
   2   8   2      369.12      424.47     11.59 o 
   3   8   2      435.85      359.85     26.71 o 
   4   8   2        9.53       32.06     13.32 o 
   5   8   2       99.11      247.24     35.88 o 
  -7   9   2       46.05      109.70     31.01 o 
  -6   9   2      499.48      483.82     46.09 o 
  -5   9   2     1989.03     2008.81    131.99 o 
  -4   9   2      301.34      325.47     16.04 o 
  -3   9   2      386.62      432.30     32.46 o 
  -2   9   2      645.24      668.12     14.23 o 
  -1   9   2     2625.76     2695.28     38.68 o 
   0   9   2       48.28       97.90      6.51 o 
   1   9   2     5057.09     5279.34     51.77 o 
   2   9   2     2669.27     2785.44     36.76 o 
   3   9   2      949.98      819.30     41.08 o 
   4   9   2     1467.76     1417.62     58.78 o 
   5   9   2     1027.42     1038.41     52.07 o 
  -6  10   2      774.15      736.87     66.12 o 
  -5  10   2     2699.49     2701.68     77.91 o 
  -4  10   2     1353.71     1206.30     36.62 o 
  -3  10   2     1524.82     1456.69     29.27 o 
  -2  10   2     3960.99     3790.35     40.20 o 
  -1  10   2     5801.68     5874.24     55.70 o 
   0  10   2     6902.85     7085.58     63.27 o 
   1  10   2     3630.66     3462.55     39.71 o 
   2  10   2     1075.92     1025.50     47.09 o 
   3  10   2     1176.25     1162.08     72.80 o 
   4  10   2     1254.84     1172.70     58.09 o 
   5  10   2      178.36      303.46     29.59 o 
  -6  11   2     1056.63     1004.49     47.50 o 
  -5  11   2     1035.72     1046.89     37.87 o 
  -4  11   2      191.21      272.65     20.62 o 
  -3  11   2       50.22       84.95      8.66 o 
  -2  11   2       40.20       70.68      7.13 o 
  -1  11   2       84.27      146.59      7.28 o 
   0  11   2      599.40      592.38     14.32 o 
   1  11   2     1008.14     1013.52     24.49 o 
   2  11   2     1018.49      965.44     27.55 o 
   3  11   2     3731.74     3516.59     91.57 o 
   4  11   2     4095.63     3802.69    102.97 o 
   5  11   2     1447.71     1387.40     62.15 o 
  -6  12   2     1175.56     1245.79     75.12 o 
  -5  12   2     2955.44     2805.74     66.17 o 
  -4  12   2     7927.75     7837.22    144.53 o 
  -3  12   2     5858.04     5061.71    238.42 o 
  -2  12   2     9204.76     8945.28    105.22 o 
  -1  12   2    13973.45    14145.38    123.14 o 
   0  12   2    13724.57    13905.05    109.17 o 
   1  12   2     9480.29     9743.86     99.27 o 
   2  12   2     1531.01     1463.21     32.51 o 
   3  12   2     2221.42     2240.86     72.47 o 
   4  12   2     2309.04     2198.63     76.93 o 
   5  12   2      381.94      478.67     40.84 o 
  -6  13   2     1299.62     1355.18     78.60 o 
  -5  13   2      996.86      959.71     36.96 o 
  -4  13   2     2131.60     2192.94     53.24 o 
  -3  13   2       41.31       64.25     12.77 o 
  -2  13   2        1.31       19.96      6.04 o 
  -1  13   2       81.92      117.48     10.34 o 
   0  13   2     4330.68     4504.00     64.17 o 
   1  13   2     1619.92     1619.79     33.60 o 
   2  13   2     2493.11     2492.51     44.95 o 
   3  13   2     5001.54     5229.66    143.26 o 
   4  13   2     2767.27     2677.05     86.43 o 
   5  13   2     1778.88     1880.55     74.32 o 
  -6  14   2     1056.58     1260.17     76.26 o 
  -5  14   2     1134.84     1109.17     40.13 o 
  -4  14   2     3860.57     3724.86     71.96 o 
  -3  14   2     4262.80     3980.28     84.15 o 
  -2  14   2     8121.54     7918.46     99.34 o 
  -1  14   2    12098.66    12109.44    149.87 o 
   0  14   2     5197.70     5254.65     64.98 o 
   1  14   2     2601.81     2485.93     43.72 o 
   2  14   2     1984.64     1799.62     38.42 o 
   3  14   2     2098.53     1976.84     70.11 o 
   4  14   2     1185.23     1186.24     55.48 o 
   5  14   2      414.83      455.28     55.86 o 
  -6  15   2      722.87      851.20     61.66 o 
  -5  15   2      880.13      789.45     37.04 o 
  -4  15   2     1138.98     1147.68     38.90 o 
  -3  15   2        3.67        7.41      8.16 o 
  -2  15   2      130.92      164.79     12.91 o 
  -1  15   2        4.29       41.19      7.34 o 
   0  15   2      745.55      848.92     23.62 o 
   1  15   2     2425.14     2269.13     42.66 o 
   2  15   2     4090.06     3855.16     60.61 o 
   3  15   2     3910.16     3661.14    161.97 o 
   4  15   2     2048.04     1958.34    111.97 o 
   5  15   2     1607.36     1623.76    110.62 o 
  -6  16   2     1106.36     1315.06     75.95 o 
  -5  16   2     1369.23     1303.56     43.65 o 
  -4  16   2     1506.10     1453.99     44.52 o 
  -3  16   2     4425.38     4082.53     71.85 o 
  -2  16   2     3692.17     3344.31     59.83 o 
  -1  16   2     5217.23     4722.78    212.45 o 
   0  16   2     3243.71     3247.84     50.81 o 
   1  16   2     1554.11     1463.70     34.66 o 
   2  16   2     3907.72     3720.17     60.53 o 
   3  16   2     1111.97     1007.32     49.59 o 
   4  16   2      464.60      519.53     34.09 o 
  -6  17   2      309.06      454.32     25.33 o 
  -5  17   2      110.47      205.08     21.87 o 
  -4  17   2       67.50      102.41     17.70 o 
  -3  17   2      647.16      586.22     25.66 o 
  -2  17   2        1.78       15.17      7.85 o 
  -1  17   2      150.36      160.12     13.58 o 
   0  17   2       16.83       27.20      6.96 o 
   1  17   2      343.56      394.59     19.14 o 
   2  17   2      866.88      904.71     29.16 o 
   3  17   2     1124.19     1075.92     51.20 o 
   4  17   2      694.58      764.43     72.25 o 
  -5  18   2      372.91      403.02     27.92 o 
  -4  18   2      353.56      403.82     29.62 o 
  -3  18   2     2062.11     2021.89     50.13 o 
  -2  18   2     1410.38     1267.29     48.20 o 
  -1  18   2      495.27      486.27     29.77 o 
   0  18   2     1334.37     1301.20     40.96 o 
   1  18   2      901.38      837.76     27.36 o 
   2  18   2      811.34      763.56     27.56 o 
   3  18   2       74.70      164.19     36.92 o 
   4  18   2       30.02      106.80     32.09 o 
  -5  19   2        2.83       66.62     24.39 o 
  -4  19   2       20.54       41.85     11.95 o 
  -3  19   2      292.64      319.39     22.45 o 
  -2  19   2        0.22       -0.61      8.03 o 
  -1  19   2      216.73      223.64     24.46 o 
   0  19   2      286.24      301.84     20.27 o 
   1  19   2       72.66      153.53     29.75 o 
   2  19   2      175.99      218.94     17.50 o 
   3  19   2       55.68      112.58     18.37 o 
   4  19   2        0.29       90.99     30.30 o 
  -5  20   2       25.76       85.67     10.69 o 
  -4  20   2       10.07       45.14     10.62 o 
  -3  20   2        3.98       16.27     12.28 o 
  -2  20   2       13.27       21.71     10.88 o 
  -1  20   2      197.13      225.96     36.54 o 
   0  20   2       19.45       23.69      8.61 o 
   1  20   2        8.73       29.96     10.27 o 
   2  20   2        0.07       23.58      7.56 o 
   3  20   2       10.24       89.89     22.12 o 
   4  20   2       73.01      211.64     58.51 o 
  -5  21   2       36.17      127.19     20.10 o 
  -4  21   2        0.02       58.98     10.90 o 
  -3  21   2        8.91       41.92     11.38 o 
  -2  21   2      106.40      115.83     20.22 o 
  -1  21   2       59.18      105.95     18.65 o 
   0  21   2       58.19       77.41     13.89 o 
   1  21   2       86.89      101.19     15.02 o 
   2  21   2       81.76      160.50     15.56 o 
   3  21   2      231.69      352.91     36.43 o 
  -5  22   2      276.44      361.46     24.24 o 
  -4  22   2      228.78      345.01     29.36 o 
  -3  22   2      507.29      494.44     37.01 o 
  -2  22   2     2429.30     2186.49     71.17 o 
  -1  22   2      693.39      639.25     37.71 o 
   0  22   2      674.11      662.01     35.39 o 
   1  22   2      458.59      458.65     29.78 o 
   2  22   2       35.55       86.44     12.75 o 
   3  22   2      279.01      400.24     93.97 o 
  -4  23   2       15.88       87.94     12.77 o 
  -3  23   2      143.65      256.96     25.12 o 
  -2  23   2       48.75       76.16     16.14 o 
  -1  23   2      109.14      125.35     20.17 o 
   0  23   2        0.65       29.56     10.78 o 
   1  23   2      199.18      263.39     22.17 o 
   2  23   2      993.68      966.44     38.60 o 
   3  23   2      927.81     1007.07     49.13 o 
  -4  24   2      820.46      840.51     44.64 o 
  -3  24   2     1236.54     1232.62     53.69 o 
  -2  24   2     2716.64     2443.03     90.75 o 
  -1  24   2     1122.01     1103.11     51.57 o 
   0  24   2     1400.27     1421.91     58.68 o 
   1  24   2     1799.53     1682.27     52.05 o 
   2  24   2      525.71      612.08     30.00 o 
   3  24   2      770.70      746.22     63.96 o 
  -4  25   2       50.37       97.89     13.28 o 
  -3  25   2      149.78      268.89     59.77 o 
  -2  25   2       16.99       85.90     15.53 o 
  -1  25   2      359.25      431.87     34.66 o 
   0  25   2       40.77      128.48     18.80 o 
   1  25   2      382.62      523.24     27.30 o 
   2  25   2     1223.69     1302.04     48.38 o 
  -3  26   2     1581.93     1592.82     63.89 o 
  -2  26   2     1554.57     1582.44     63.69 o 
  -1  26   2     2386.66     2360.87     79.50 o 
   0  26   2     1846.77     1924.98     70.82 o 
   1  26   2     1640.71     1619.95     51.80 o 
   2  26   2      929.25     1039.70     40.90 o 
  -3  27   2       31.48       93.03     17.05 o 
  -2  27   2       11.48      100.96     21.72 o 
  -1  27   2      241.20      397.12     30.56 o 
   0  27   2      158.46      297.41     28.34 o 
   1  27   2      605.66      730.08     41.23 o 
   2  27   2      624.39      811.53     43.40 o 
  -2  28   2     1478.18     1417.50     65.88 o 
  -1  28   2     2144.80     2203.87     78.77 o 
   0  28   2     1405.90     1475.93    105.53 o 
   1  28   2     1077.18     1279.52    105.42 o 
  -1  29   2        0.12       64.71     11.64 o 
   0  29   2      276.47      370.79     32.85 o 
  -7   1   3       57.32      164.00     18.74 o 
  -6   1   3       60.27       74.19     17.49 o 
  -5   1   3        0.87        7.83      9.12 o 
  -4   1   3        0.06        7.65      8.60 o 
  -3   1   3      687.30      727.13     32.44 o 
  -2   1   3     1269.90     1359.39     65.81 o 
  -1   1   3      929.60      933.76     23.91 o 
   0   1   3      187.79      254.80     11.17 o 
   1   1   3      959.10     1003.83     24.18 o 
   2   1   3     2050.14     2057.96     39.59 o 
   3   1   3      426.26      440.73     19.69 o 
   4   1   3      294.87      350.21     24.01 o 
   5   1   3      132.80      292.18     24.42 o 
  -7   2   3      420.78      501.80     31.63 o 
  -6   2   3      135.31      163.37     24.90 o 
  -5   2   3      511.48      508.00     30.95 o 
  -4   2   3     3682.36     3617.79     78.10 o 
  -3   2   3     1670.14     1563.32     42.87 o 
  -2   2   3      935.55      940.33     30.17 o 
  -1   2   3     6212.95     6661.16     86.63 o 
   0   2   3    11485.81    12538.50     96.54 o 
   1   2   3     1428.36     1449.01     29.60 o 
   2   2   3     1630.28     1573.14     34.10 o 
   3   2   3     1590.61     1491.10     36.46 o 
   4   2   3       61.13      112.71     15.24 o 
   5   2   3      224.01      413.47     40.45 o 
  -7   3   3      380.05      489.18     30.49 o 
  -6   3   3       83.65      120.89     20.83 o 
  -5   3   3      625.84      632.46     34.27 o 
  -4   3   3        0.19       34.47     10.30 o 
  -3   3   3      292.70      398.38     21.90 o 
  -2   3   3      485.00      527.07     17.28 o 
  -1   3   3     1322.28     1405.41     30.01 o 
   0   3   3      140.29      151.54      5.77 o 
   1   3   3     4972.65     5257.10     43.06 o 
   2   3   3     3315.36     3353.92     52.61 o 
   3   3   3      825.40      772.47     26.23 o 
   4   3   3     1521.93     1409.02     45.78 o 
   5   3   3     1092.56     1052.24     73.88 o 
  -7   4   3     1069.30     1104.29     74.94 o 
  -6   4   3     1434.51     1387.64     83.98 o 
  -5   4   3     1844.86     1742.50     57.54 o 
  -4   4   3     9298.93     9359.19    144.09 o 
  -3   4   3    20958.91    21879.61    261.98 o 
  -2   4   3     9707.12     9706.66    104.15 o 
  -1   4   3     9869.88    10041.13     78.87 o 
   0   4   3     8462.95     8814.45     64.88 o 
   1   4   3     5362.30     5476.16     45.83 o 
   2   4   3     3779.70     3818.64     56.68 o 
   3   4   3     1246.14     1160.21     32.22 o 
   4   4   3      513.44      554.45     28.48 o 
   5   4   3      435.81      495.29     47.42 o 
  -7   5   3      617.44      677.55     58.05 o 
  -6   5   3     1010.31     1006.54     47.73 o 
  -5   5   3      719.38      640.58     35.06 o 
  -4   5   3      279.09      346.69     23.47 o 
  -3   5   3      224.46      282.58     15.10 o 
  -2   5   3      216.81      230.38     12.18 o 
  -1   5   3     3969.48     4430.34     43.59 o 
   0   5   3     4681.80     5072.76     47.23 o 
   1   5   3    12933.98    13912.48     96.89 o 
   2   5   3     3729.90     3650.98    119.45 o 
   3   5   3     2777.63     2735.84     60.59 o 
   4   5   3     4091.83     3945.45    103.06 o 
   5   5   3     2338.61     2454.18    120.46 o 
  -7   6   3      877.48      930.68     68.37 o 
  -6   6   3     1781.89     1748.48     62.83 o 
  -5   6   3     4282.77     3921.57     90.22 o 
  -4   6   3     6586.96     5961.63    200.16 o 
  -3   6   3    13590.20    14527.59    151.32 o 
  -2   6   3    14129.63    14107.87    108.22 o 
  -1   6   3     9272.19     9210.27     75.43 o 
   0   6   3    14667.38    15132.82    112.11 o 
   1   6   3    16186.40    16860.34    115.09 o 
   2   6   3     5505.09     5339.68    137.33 o 
   3   6   3     2048.89     1956.12     71.88 o 
   4   6   3     1099.38     1076.61     52.31 o 
   5   6   3      166.97      354.33     25.63 o 
  -7   7   3      715.30      727.12     40.56 o 
  -6   7   3      738.27      796.33     62.28 o 
  -5   7   3        5.94       57.41     18.90 o 
  -4   7   3      144.29      175.93     14.79 o 
  -3   7   3      153.39      198.24     23.47 o 
  -2   7   3     1230.73     1291.05     22.06 o 
  -1   7   3     5805.91     6171.81     56.75 o 
   0   7   3     7190.64     7936.16     68.50 o 
   1   7   3     5954.27     6319.86     59.32 o 
   2   7   3     5212.91     5219.33     69.18 o 
   3   7   3     4797.74     4593.48    107.96 o 
   4   7   3     3926.61     3763.91    102.94 o 
   5   7   3     1947.62     1816.55     71.60 o 
  -7   8   3      769.30      853.55     45.29 o 
  -6   8   3     1421.01     1278.80     55.53 o 
  -5   8   3     7948.46     7656.56    112.05 o 
  -4   8   3     5776.20     5821.64     74.15 o 
  -3   8   3     6443.09     6554.54     74.06 o 
  -2   8   3    24174.86    25303.82    178.59 o 
  -1   8   3     7916.68     7798.91     68.49 o 
   0   8   3    13207.67    13940.89    107.44 o 
   1   8   3    13906.09    14369.70    112.27 o 
   2   8   3     4073.84     4155.07     65.55 o 
   3   8   3     3682.20     3468.07     93.02 o 
   4   8   3      511.32      552.89     37.19 o 
   5   8   3       66.05      153.44     20.93 o 
  -7   9   3      586.27      669.77     39.83 o 
  -6   9   3      581.02      549.99     36.59 o 
  -5   9   3      237.70      230.35     37.05 o 
  -4   9   3      187.82      227.02     14.87 o 
  -3   9   3      102.57      120.31     11.48 o 
  -2   9   3      296.00      332.77     16.40 o 
  -1   9   3     3459.61     3717.21     41.65 o 
   0   9   3     5040.31     5395.80     53.99 o 
   1   9   3     3441.44     3660.26     45.27 o 
   2   9   3     2260.99     2221.08     67.55 o 
   3   9   3     2108.47     2163.23     72.58 o 
   4   9   3     1593.94     1685.53     68.21 o 
   5   9   3     1237.62     1343.16     70.15 o 
  -7  10   3      411.96      499.13     33.04 o 
  -6  10   3      627.74      595.46     37.80 o 
  -5  10   3     3362.39     3325.13     87.79 o 
  -4  10   3     3040.65     3055.29     50.79 o 
  -3  10   3     1989.65     1913.49     35.34 o 
  -2  10   3    10716.79    11379.90     94.12 o 
  -1  10   3     3397.78     3307.47     39.58 o 
   0  10   3     1759.03     1757.88     27.48 o 
   1  10   3     3432.29     3365.08     44.94 o 
   2  10   3     1705.08     1650.60     58.53 o 
   3  10   3     1532.38     1480.17     60.84 o 
   4  10   3       20.67      106.86     28.63 o 
   5  10   3        1.46       82.92     23.64 o 
  -7  11   3      135.63      244.64     34.87 o 
  -6  11   3       41.57       90.08     21.94 o 
  -5  11   3      425.58      420.85     24.64 o 
  -4  11   3        2.13       17.54     11.71 o 
  -3  11   3      114.56      162.32     16.70 o 
  -2  11   3       62.21      113.29      7.58 o 
  -1  11   3      824.84      863.14     18.67 o 
   0  11   3     1030.48     1023.99     20.77 o 
   1  11   3     2938.99     2891.76     70.75 o 
   2  11   3      457.84      438.30     52.64 o 
   3  11   3     1136.58     1092.62     52.81 o 
   4  11   3      840.94      808.03    128.09 o 
  -6  12   3      149.63      206.32     24.36 o 
  -5  12   3      413.87      385.57     24.98 o 
  -4  12   3      870.76      832.15     34.70 o 
  -3  12   3      106.45      119.50     10.79 o 
  -2  12   3      466.36      473.59     18.12 o 
  -1  12   3      874.61      912.20     23.54 o 
   0  12   3     1257.34     1303.29     31.04 o 
   1  12   3     1130.72     1133.31     27.66 o 
   2  12   3      289.85      307.91     29.07 o 
   3  12   3      156.56      233.79     28.04 o 
   4  12   3        0.50       76.39     10.84 o 
  -6  13   3        1.24       74.69     27.21 o 
  -5  13   3       89.41      112.16     25.40 o 
  -4  13   3        0.01        9.22      6.65 o 
  -3  13   3       58.91       68.01     13.30 o 
  -2  13   3       14.91       50.91      5.53 o 
  -1  13   3        2.17       31.66      8.60 o 
   0  13   3      211.98      250.39     13.69 o 
   1  13   3       18.58       44.02      7.60 o 
   2  13   3        6.84        8.79      7.47 o 
   3  13   3       11.37       33.13     12.13 o 
   4  13   3       18.95       65.23     10.40 o 
  -6  14   3      178.90      282.78     28.06 o 
  -5  14   3      197.86      247.33     21.20 o 
  -4  14   3      166.53      184.30     17.45 o 
  -3  14   3       87.06       85.28     15.97 o 
  -2  14   3      220.80      223.94     18.62 o 
  -1  14   3      861.65      796.20     19.07 o 
   0  14   3       43.45       58.02      8.42 o 
   1  14   3      129.43      155.16     13.02 o 
   2  14   3      676.15      693.33     39.40 o 
   3  14   3       45.19      121.68     19.46 o 
   4  14   3        2.43       99.78     13.91 o 
  -6  15   3       15.70      111.66     15.29 o 
  -5  15   3       22.43       60.87      9.68 o 
  -4  15   3        5.16       11.09      7.37 o 
  -3  15   3       24.48       39.46      8.80 o 
  -2  15   3       28.84       61.74      9.34 o 
  -1  15   3      218.91      252.69     13.57 o 
   0  15   3     1031.09      999.02     27.27 o 
   1  15   3      190.32      235.47     15.98 o 
   2  15   3      198.00      254.44     27.91 o 
   3  15   3      916.27      925.75     55.73 o 
   4  15   3      182.98      295.68     24.89 o 
  -6  16   3      612.70      644.11     31.48 o 
  -5  16   3     1303.66     1200.44     42.70 o 
  -4  16   3     2570.13     2321.69     56.66 o 
  -3  16   3     1649.11     1547.77     42.16 o 
  -2  16   3     1753.78     1601.85     39.89 o 
  -1  16   3     3718.30     3570.48     53.63 o 
   0  16   3     2290.64     2232.16     51.05 o 
   1  16   3     3162.04     2945.36     70.61 o 
   2  16   3     2571.17     2443.56     77.89 o 
   3  16   3      692.21      734.90     43.09 o 
   4  16   3      229.34      275.83     23.39 o 
  -6  17   3       96.07      242.12     20.24 o 
  -5  17   3        9.29       57.65      9.39 o 
  -4  17   3      122.09      191.62     18.55 o 
  -3  17   3      162.02      183.25     23.16 o 
  -2  17   3       66.42       75.85     14.85 o 
  -1  17   3     1421.64     1426.38     38.89 o 
   0  17   3     5719.51     5642.45     75.60 o 
   1  17   3     1220.69     1136.60     32.34 o 
   2  17   3      992.26     1066.47     51.04 o 
   3  17   3     1326.62     1387.10     61.41 o 
   4  17   3      664.73      657.31     42.31 o 
  -6  18   3      818.79      919.66     39.43 o 
  -5  18   3     1507.89     1470.23     48.40 o 
  -4  18   3     3573.21     3288.23     70.53 o 
  -3  18   3     4689.70     4395.38     77.88 o 
  -2  18   3     3328.11     2974.44     75.54 o 
  -1  18   3     2328.88     2326.90     75.17 o 
   0  18   3     3552.12     3442.04     57.61 o 
   1  18   3     4007.12     3777.84     63.07 o 
   2  18   3     2590.69     2444.64     79.52 o 
   3  18   3      647.48      641.22     51.85 o 
   4  18   3      234.72      317.18     32.54 o 
  -5  19   3       76.02      143.65     15.04 o 
  -4  19   3      226.20      345.29     24.45 o 
  -3  19   3       23.21       55.58     13.83 o 
  -2  19   3       49.11       83.44     16.89 o 
  -1  19   3      315.07      383.71     30.36 o 
   0  19   3     3133.15     3044.77     71.61 o 
   1  19   3     2040.46     1888.03     44.35 o 
   2  19   3     1857.50     1642.20     64.71 o 
   3  19   3      979.22     1014.85     51.50 o 
  -5  20   3     1849.83     1775.44     58.98 o 
  -4  20   3     3393.70     3051.33     74.80 o 
  -3  20   3     4861.56     4435.03    103.10 o 
  -2  20   3     2492.28     2241.92     74.34 o 
  -1  20   3     3834.66     3659.62     88.85 o 
   0  20   3     4268.11     4131.61     78.60 o 
   1  20   3     3357.93     3376.89     61.93 o 
   2  20   3     2411.54     2270.99     77.02 o 
   3  20   3      465.39      590.63     58.31 o 
  -5  21   3      137.28      272.87     29.73 o 
  -4  21   3      120.97      204.06     22.84 o 
  -3  21   3       28.22       72.31     15.09 o 
  -2  21   3      458.39      490.06     34.11 o 
  -1  21   3      450.66      474.61     46.14 o 
   0  21   3      361.55      461.43     26.19 o 
   1  21   3     1943.97     2033.82     55.61 o 
   2  21   3     1969.03     1970.12     71.76 o 
   3  21   3     1101.64     1057.30     52.90 o 
  -5  22   3      904.89     1003.65     40.56 o 
  -4  22   3     1535.52     1565.08     85.77 o 
  -3  22   3     2174.22     2122.67     87.67 o 
  -2  22   3     1675.57     1579.95     93.09 o 
  -1  22   3     3732.43     3380.33     89.67 o 
   0  22   3     2773.95     2679.22     68.89 o 
   1  22   3     1325.64     1335.84     45.68 o 
   2  22   3     1043.72     1113.82     52.65 o 
   3  22   3      585.01      631.26     39.23 o 
  -4  23   3        9.87       69.47     21.17 o 
  -3  23   3       48.92      107.98     22.94 o 
  -2  23   3      330.82      415.36     33.37 o 
  -1  23   3      576.54      604.39     36.50 o 
   0  23   3      310.34      434.74     34.75 o 
   1  23   3      879.91      942.09     37.79 o 
   2  23   3      895.43      975.54     73.22 o 
  -4  24   3      400.98      484.94     31.81 o 
  -3  24   3      801.33      777.89     41.91 o 
  -2  24   3     1676.52     1513.27     60.02 o 
  -1  24   3      749.69      766.66     41.90 o 
   0  24   3      577.16      658.84     39.09 o 
   1  24   3      231.65      376.69     24.53 o 
   2  24   3      105.33      215.29     35.51 o 
  -4  25   3        0.10       42.97      9.15 o 
  -3  25   3        5.97       78.80     13.23 o 
  -2  25   3      126.85      235.82     24.40 o 
  -1  25   3       20.28       73.29     14.58 o 
   0  25   3       23.44      108.87     26.80 o 
   1  25   3        0.33       82.55     10.86 o 
   2  25   3       87.12      135.54     28.23 o 
  -3  26   3        4.55       49.18     12.39 o 
  -2  26   3      132.36      260.12     26.79 o 
  -1  26   3       28.89      123.54     16.45 o 
   0  26   3        2.21       74.48     12.78 o 
   1  26   3        8.82      106.12     14.11 o 
  -3  27   3        0.15       29.45      9.49 o 
  -2  27   3        0.29       70.93      9.85 o 
  -1  27   3        6.65       87.68     26.73 o 
   0  27   3       33.69      164.57     20.83 o 
   1  27   3       79.64      246.02     20.22 o 
  -2  28   3      147.58      232.88     26.09 o 
  -1  28   3        7.18       78.12     10.81 o 
   0  28   3      230.80      342.37     27.10 o 
  -7   0   4     2394.05     2244.93    108.90 o 
  -6   0   4     5688.69     5159.60    165.10 o 
  -5   0   4     5480.64     5308.42    155.04 o 
  -4   0   4    21457.72    21448.35    384.80 o 
  -3   0   4    22679.01    23790.01    408.88 o 
  -2   0   4    11413.88    12058.12    232.98 o 
  -1   0   4    34723.93    35099.29    398.03 o 
   0   0   4     5729.22     5630.56     98.37 o 
   1   0   4     3740.48     3729.83     80.72 o 
   2   0   4     5339.88     5246.89    106.23 o 
   3   0   4      426.22      392.48     30.28 o 
   4   0   4      321.28      415.19     41.64 o 
  -7   1   4      206.98      418.18     28.82 o 
  -6   1   4      595.11      631.89     38.83 o 
  -5   1   4      429.87      450.74     33.59 o 
  -4   1   4      327.23      448.34     42.30 o 
  -3   1   4      914.43      863.50     34.12 o 
  -2   1   4       99.87      141.17     14.60 o 
  -1   1   4     1567.21     1540.83     31.00 o 
   0   1   4     6232.41     6583.02     77.36 o 
   1   1   4     3389.90     3353.08     53.54 o 
   2   1   4     2736.59     2417.74     90.81 o 
   3   1   4     3288.89     3063.90     58.60 o 
   4   1   4     2134.22     2276.66     76.13 o 
  -7   2   4     1411.95     1367.36     61.62 o 
  -6   2   4     3543.26     3254.94     89.33 o 
  -5   2   4     4096.51     3985.08     92.68 o 
  -4   2   4     8206.66     8276.17    135.56 o 
  -3   2   4     8551.56     8795.90    134.52 o 
  -2   2   4    10110.61    10800.48    151.58 o 
  -1   2   4    23985.67    25228.43    243.79 o 
   0   2   4     7443.51     7923.59     88.34 o 
   1   2   4     2747.40     2610.58     53.20 o 
   2   2   4     3602.42     3475.36     58.77 o 
   3   2   4      949.35      913.91     31.01 o 
   4   2   4      279.82      361.87     23.34 o 
  -7   3   4      384.32      554.59     49.45 o 
  -6   3   4        5.62       49.19     15.92 o 
  -5   3   4       36.60       72.19     17.02 o 
  -4   3   4      209.68      273.26     23.61 o 
  -3   3   4     1878.78     2047.14     53.60 o 
  -2   3   4      743.14      824.98     31.55 o 
  -1   3   4     2336.25     2512.18     37.70 o 
   0   3   4     1794.45     1748.17     25.71 o 
   1   3   4     2875.14     2825.12     48.32 o 
   2   3   4     8729.15     8171.14    124.03 o 
   3   3   4     2133.26     2101.21     47.73 o 
   4   3   4     1441.05     1394.96     59.59 o 
  -7   4   4      605.38      664.00     37.84 o 
  -6   4   4     1553.95     1395.11     56.58 o 
  -5   4   4     2154.35     2071.78     77.30 o 
  -4   4   4     2460.78     2243.75    177.29 o 
  -3   4   4     4721.73     4786.97     89.46 o 
  -2   4   4     7445.15     8100.26     83.38 o 
  -1   4   4     5779.99     6075.10     56.58 o 
   0   4   4     3120.76     3313.24     33.24 o 
   1   4   4     2034.71     1958.58     42.38 o 
   2   4   4      293.51      295.38     22.30 o 
   3   4   4      445.62      458.64     26.29 o 
   4   4   4      248.29      337.78     31.41 o 
  -7   5   4      525.43      545.13     49.05 o 
  -6   5   4       28.22       42.74     26.38 o 
  -5   5   4        1.58        7.14     10.17 o 
  -4   5   4      514.30      506.50     28.49 o 
  -3   5   4      244.10      289.14     21.83 o 
  -2   5   4      420.12      506.15     16.44 o 
  -1   5   4      367.76      379.32     11.42 o 
   0   5   4       19.04       93.00     12.28 o 
   1   5   4        7.94       35.29      6.83 o 
   2   5   4      841.89      844.95     32.71 o 
   3   5   4      159.41      198.10     19.19 o 
   4   5   4      232.83      351.49     29.13 o 
  -7   6   4       63.95      123.64     19.89 o 
  -6   6   4      156.64      214.98     25.32 o 
  -5   6   4        0.25        4.75      8.79 o 
  -4   6   4      285.70      300.71     23.30 o 
  -3   6   4     1597.68     1642.12     37.92 o 
  -2   6   4     1036.95     1069.98     25.35 o 
  -1   6   4        2.02       13.49      3.48 o 
   0   6   4       23.05       59.99      8.01 o 
   1   6   4     1652.32     1445.70     79.63 o 
   2   6   4      109.70      138.66     16.79 o 
   3   6   4      103.11      117.00     20.07 o 
   4   6   4       99.41      162.02     20.62 o 
  -7   7   4       13.13      151.20     16.45 o 
  -6   7   4       22.56       69.03     20.42 o 
  -5   7   4       41.81       53.16     13.70 o 
  -4   7   4       26.76       45.18     11.88 o 
  -3   7   4       70.59       75.00      8.47 o 
  -2   7   4       23.58       60.08      5.96 o 
  -1   7   4       26.12       51.71      5.50 o 
   0   7   4      186.22      250.82      9.74 o 
   1   7   4      151.00      194.69     23.96 o 
   2   7   4       75.09      100.73     11.59 o 
   3   7   4       58.53      116.39     38.95 o 
   4   7   4       30.88      111.92     18.17 o 
  -7   8   4      102.25      166.37     26.46 o 
  -6   8   4      389.71      451.27     46.36 o 
  -5   8   4     1319.64     1172.64     47.59 o 
  -4   8   4     1822.61     1811.51     38.61 o 
  -3   8   4     1868.32     1912.82     36.13 o 
  -2   8   4     1430.84     1441.74     25.70 o 
  -1   8   4     1381.38     1477.14     25.32 o 
   0   8   4     1115.25     1022.90     20.36 o 
   1   8   4      134.12      209.92     16.71 o 
   2   8   4      217.02      228.85     26.06 o 
   3   8   4      596.02      560.41     37.24 o 
   4   8   4       80.35      169.80     22.41 o 
  -7   9   4       41.96      158.07     19.12 o 
  -6   9   4       66.55      100.77     29.49 o 
  -5   9   4        0.61       19.87     10.27 o 
  -4   9   4      145.24      124.28     13.61 o 
  -3   9   4       11.47       25.69      5.08 o 
  -2   9   4     1104.77     1083.84     22.39 o 
  -1   9   4      956.98      974.08     20.59 o 
   0   9   4      108.96      134.79      8.32 o 
   1   9   4     1530.85     1579.98     40.82 o 
   2   9   4      820.62      804.31     43.83 o 
   3   9   4      424.63      522.25     37.14 o 
   4   9   4      664.02      786.69     46.17 o 
  -7  10   4      888.91      854.53     47.44 o 
  -6  10   4     2176.13     2051.54    144.28 o 
  -5  10   4     2131.78     1974.29     66.08 o 
  -4  10   4     3162.32     2991.61     51.52 o 
  -3  10   4     6710.63     6564.98     77.66 o 
  -2  10   4    10173.49    10123.69     89.78 o 
  -1  10   4     4964.07     5070.30     54.98 o 
   0  10   4     3800.93     3792.21     47.20 o 
   1  10   4     4097.51     3849.45     90.89 o 
   2  10   4      529.88      484.12     49.25 o 
   3  10   4      505.47      535.41     58.53 o 
   4  10   4      273.97      380.11     29.07 o 
  -7  11   4      172.86      327.39     32.95 o 
  -6  11   4       95.02      227.54     37.43 o 
  -5  11   4       99.87      171.04     18.83 o 
  -4  11   4        4.05       22.08      8.38 o 
  -3  11   4      294.68      333.05     15.87 o 
  -2  11   4     1730.84     1729.01     29.74 o 
  -1  11   4      426.69      439.38     14.40 o 
   0  11   4      831.64      845.18     23.05 o 
   1  11   4     2767.49     2589.65     73.47 o 
   2  11   4     3412.23     3321.06     92.93 o 
   3  11   4     2883.91     2685.66     88.54 o 
   4  11   4     1153.73     1199.08     59.18 o 
  -7  12   4     2123.61     2139.97     80.07 o 
  -6  12   4     2788.65     2632.78     89.50 o 
  -5  12   4     3463.34     3487.76     73.67 o 
  -4  12   4     3033.00     2929.75     83.54 o 
  -3  12   4     8907.31     8922.38    112.36 o 
  -2  12   4    14552.31    14542.36    120.21 o 
  -1  12   4     5970.82     6006.27     63.51 o 
   0  12   4     6134.26     6062.86    146.48 o 
   1  12   4     3569.79     3384.10     86.80 o 
   2  12   4     1231.01     1121.01     53.39 o 
   3  12   4      607.95      680.75     41.55 o 
   4  12   4      230.58      298.49     26.50 o 
  -6  13   4      337.23      503.20     35.64 o 
  -5  13   4      219.54      331.49     24.07 o 
  -4  13   4       22.24       54.96     10.53 o 
  -3  13   4     1602.19     1545.49     60.84 o 
  -2  13   4     1184.64     1192.46     25.31 o 
  -1  13   4     1005.58     1003.11     22.75 o 
   0  13   4     2248.56     2181.67     85.29 o 
   1  13   4     1421.67     1352.66     55.40 o 
   2  13   4     3189.79     3085.84     90.32 o 
   3  13   4     3295.33     3431.67    103.34 o 
   4  13   4     1523.84     1528.73    140.35 o 
  -6  14   4     1659.80     1638.67     66.01 o 
  -5  14   4     3302.03     3282.38     72.64 o 
  -4  14   4     4882.48     4752.16    128.63 o 
  -3  14   4     7993.85     7260.38    336.76 o 
  -2  14   4    10220.61     9893.42    104.41 o 
  -1  14   4     7195.18     6964.22     81.62 o 
   0  14   4     5346.90     5258.12     70.46 o 
   1  14   4     2002.41     1848.26     63.55 o 
   2  14   4     1222.14     1240.46     56.24 o 
   3  14   4      401.65      485.03     38.22 o 
   4  14   4      168.42      279.33     41.99 o 
  -6  15   4      175.22      281.02     42.59 o 
  -5  15   4       22.05       77.15     11.99 o 
  -4  15   4        4.84       25.49     11.17 o 
  -3  15   4      494.19      518.82     36.76 o 
  -2  15   4      508.94      465.10     18.74 o 
  -1  15   4      709.20      683.97     22.57 o 
   0  15   4     1421.14     1432.49     34.32 o 
   1  15   4      949.97      907.11     44.80 o 
   2  15   4     1774.35     1722.03     67.26 o 
   3  15   4     2296.82     2208.71     82.17 o 
  -6  16   4     1423.17     1543.01     52.00 o 
  -5  16   4     1747.56     1655.66     50.81 o 
  -4  16   4     3852.88     3726.48     74.66 o 
  -3  16   4     2281.11     2199.01     51.44 o 
  -2  16   4     3783.33     3391.83     77.55 o 
  -1  16   4     8196.28     8031.26     93.21 o 
   0  16   4     2488.92     2197.76     61.71 o 
   1  16   4     1100.49      980.12     76.09 o 
   2  16   4      460.65      507.76     36.12 o 
   3  16   4      142.49      231.07     25.92 o 
  -6  17   4      143.22      249.50     20.67 o 
  -5  17   4      108.03      154.93     17.54 o 
  -4  17   4        3.00       29.96      9.31 o 
  -3  17   4       20.60       45.85     10.87 o 
  -2  17   4      177.13      204.05     22.37 o 
  -1  17   4      403.95      404.27     18.71 o 
   0  17   4      350.39      397.49     19.73 o 
   1  17   4      958.03      908.81     56.44 o 
   2  17   4     1120.95     1261.74     58.05 o 
   3  17   4      684.62      779.83     55.86 o 
  -6  18   4      297.12      453.71     25.80 o 
  -5  18   4      263.54      355.67     23.26 o 
  -4  18   4      696.60      728.41     31.58 o 
  -3  18   4      254.04      293.05     21.95 o 
  -2  18   4      306.42      357.82     27.96 o 
  -1  18   4     1284.43     1210.79     38.03 o 
   0  18   4      231.78      274.19     21.49 o 
   1  18   4      222.41      206.80     25.95 o 
   2  18   4      131.16      185.22     23.45 o 
   3  18   4       74.43      189.94     23.71 o 
  -6  19   4       45.08      102.59     17.17 o 
  -5  19   4       20.46       83.69     10.35 o 
  -4  19   4       20.58       56.28     10.56 o 
  -3  19   4       40.66       78.09     17.16 o 
  -2  19   4       26.54       21.06     10.57 o 
  -1  19   4      489.95      459.80     24.73 o 
   0  19   4      474.34      486.60     22.40 o 
   1  19   4      179.43      199.64     27.55 o 
   2  19   4       83.01      187.87     26.35 o 
   3  19   4        5.12       31.49     13.76 o 
  -5  20   4        0.71       73.42      8.97 o 
  -4  20   4       30.01       79.48     27.02 o 
  -3  20   4       37.45       73.75     15.98 o 
  -2  20   4      130.07      145.19     20.57 o 
  -1  20   4      371.56      384.66     30.19 o 
   0  20   4       15.12       38.17      9.10 o 
   1  20   4        7.98       51.12     12.07 o 
   2  20   4        4.86       99.97     30.77 o 
  -5  21   4        6.19       82.15     21.57 o 
  -4  21   4       44.34       96.90     18.97 o 
  -3  21   4      241.16      276.20     26.49 o 
  -2  21   4      512.37      431.42     30.02 o 
  -1  21   4       66.83       89.36     18.30 o 
   0  21   4        0.96       22.96      8.42 o 
   1  21   4      149.13      277.28     27.68 o 
   2  21   4      227.55      401.50     29.79 o 
  -5  22   4      456.18      483.96     37.91 o 
  -4  22   4      345.64      436.97     30.17 o 
  -3  22   4      779.69      796.94     69.67 o 
  -2  22   4     1542.93     1456.25     56.55 o 
  -1  22   4      879.70      859.82     43.39 o 
   0  22   4      655.54      681.45     32.41 o 
   1  22   4      171.96      280.66     40.58 o 
   2  22   4       42.94      195.66     28.93 o 
  -4  23   4      128.25      199.10     22.11 o 
  -3  23   4      134.29      245.38     78.27 o 
  -2  23   4        8.80       86.54     25.05 o 
  -1  23   4      116.62      201.08     22.91 o 
   0  23   4      142.96      209.12     18.89 o 
   1  23   4      297.74      402.35     43.09 o 
   2  23   4      226.01      381.54     51.96 o 
  -4  24   4     1145.88     1057.88     68.96 o 
  -3  24   4     2063.64     2059.97    116.62 o 
  -2  24   4     2878.11     2613.16     80.83 o 
  -1  24   4     1811.78     1882.73     67.36 o 
   0  24   4     2058.50     2040.01     80.17 o 
   1  24   4      732.76      849.39     67.79 o 
  -4  25   4       73.83      126.30     20.06 o 
  -3  25   4       12.54       98.46     22.47 o 
  -2  25   4      314.41      432.75     29.12 o 
  -1  25   4      201.19      286.07     36.35 o 
   0  25   4      323.83      468.02     30.47 o 
   1  25   4     1045.06     1178.84     82.79 o 
  -3  26   4     1452.73     1443.86     61.27 o 
  -2  26   4     1809.30     1866.03    110.07 o 
  -1  26   4     2058.78     2165.29     75.17 o 
   0  26   4     1354.33     1359.43     56.76 o 
  -2  27   4      677.73      752.55     41.94 o 
  -1  27   4      457.83      522.92     34.96 o 
   0  27   4      476.65      691.59     37.55 o 
  -7   1   5       22.73      117.34     17.55 o 
  -6   1   5        1.51       15.60     12.76 o 
  -5   1   5        0.29        5.28      9.52 o 
  -4   1   5        9.04       21.67     10.74 o 
  -3   1   5        0.25        3.70      8.02 o 
  -2   1   5        3.14       14.04      7.02 o 
  -1   1   5     1038.21     1127.93     29.36 o 
   0   1   5      372.41      401.98     18.09 o 
   1   1   5      267.37      292.20     18.85 o 
   2   1   5      981.50      974.07     32.41 o 
   3   1   5      284.89      373.33     23.14 o 
   4   1   5      121.23      292.04     48.03 o 
  -7   2   5      535.85      601.55     36.17 o 
  -6   2   5     1100.50     1028.96     49.47 o 
  -5   2   5     1104.41     1120.45     47.95 o 
  -4   2   5     1109.43     1016.31     42.60 o 
  -3   2   5     1322.19     1226.60     44.26 o 
  -2   2   5     1064.28      991.08     38.90 o 
  -1   2   5     4153.83     4334.46     67.13 o 
   0   2   5      406.00      376.18     17.39 o 
   1   2   5        2.78        9.05      6.10 o 
   2   2   5      873.78      743.22     28.31 o 
   3   2   5      186.41      245.87     19.00 o 
   4   2   5       18.05      121.30     24.22 o 
  -7   3   5      296.36      360.69     26.81 o 
  -6   3   5      259.80      338.42     32.28 o 
  -5   3   5        7.09       22.92     12.03 o 
  -4   3   5        8.75       35.64     12.55 o 
  -3   3   5      102.83       99.48     15.49 o 
  -2   3   5      940.11     1032.46     50.78 o 
  -1   3   5     3454.67     3678.10     49.58 o 
   0   3   5     1188.24     1191.63     31.39 o 
   1   3   5      296.80      289.41     18.17 o 
   2   3   5     1475.66     1375.36     38.67 o 
   3   3   5     1749.93     1717.67     53.64 o 
   4   3   5     1012.00     1062.13     76.53 o 
  -7   4   5     1567.50     1393.35     59.02 o 
  -6   4   5     3416.34     3049.14     87.30 o 
  -5   4   5     4318.40     4133.41     97.54 o 
  -4   4   5     6666.09     6038.20    511.08 o 
  -3   4   5     4609.59     4663.13     94.17 o 
  -2   4   5     3632.73     3701.72     88.12 o 
  -1   4   5     6144.21     6334.46     72.28 o 
   0   4   5     2510.69     2269.16    134.15 o 
   1   4   5     1936.18     1772.48     51.51 o 
   2   4   5      847.60      765.49     28.67 o 
   3   4   5        1.10       81.82     12.42 o 
   4   4   5        0.07      116.45     20.03 o 
  -7   5   5      108.46      256.13     22.07 o 
  -6   5   5      390.11      497.75     36.61 o 
  -5   5   5       22.37       44.69     15.03 o 
  -4   5   5      164.85      210.24     22.40 o 
  -3   5   5        4.73       24.84      9.01 o 
  -2   5   5     4448.57     4473.77     59.66 o 
  -1   5   5     3960.74     4047.41     51.22 o 
   0   5   5     3730.84     3741.97     68.69 o 
   1   5   5     3211.56     3160.51     56.95 o 
   2   5   5     1257.81     1156.93     35.21 o 
   3   5   5     3075.62     2985.63     91.89 o 
   4   5   5     2606.67     2538.92     88.63 o 
  -7   6   5     1956.39     2006.83    107.05 o 
  -6   6   5     3954.96     3785.78    101.85 o 
  -5   6   5     5471.94     5051.06    109.88 o 
  -4   6   5     5323.41     5138.61    104.02 o 
  -3   6   5     8514.44     8384.22    138.22 o 
  -2   6   5     8804.33     8894.79     82.66 o 
  -1   6   5     3414.52     3191.07     44.72 o 
   0   6   5     5881.65     5666.75     88.70 o 
   1   6   5     2846.02     2580.50     59.23 o 
   2   6   5      279.07      310.62     23.79 o 
   3   6   5      112.49      205.81     39.17 o 
   4   6   5       68.18      226.43     43.01 o 
  -7   7   5       64.78      199.24     31.32 o 
  -6   7   5      213.47      355.92     62.83 o 
  -5   7   5      220.79      312.54     36.21 o 
  -4   7   5        3.27       55.07     13.66 o 
  -3   7   5       72.31      118.60     10.95 o 
  -2   7   5     1374.39     1464.76     27.34 o 
  -1   7   5     1540.88     1559.20     26.97 o 
   0   7   5     3996.59     4039.48     72.24 o 
   1   7   5     8482.20     8406.78    120.32 o 
   2   7   5     2616.50     2445.03     79.33 o 
   3   7   5     2372.87     2199.33     79.07 o 
   4   7   5     3143.16     3196.72    103.35 o 
  -7   8   5     1508.11     1394.92     99.31 o 
  -6   8   5     2538.71     2234.96    109.56 o 
  -5   8   5     7359.98     6934.03    133.66 o 
  -4   8   5     4660.88     4479.61     77.19 o 
  -3   8   5     8765.71     8890.02     97.11 o 
  -2   8   5     4554.13     4418.70     52.72 o 
  -1   8   5     1134.43     1045.22     22.11 o 
   0   8   5     6013.47     5510.37     87.65 o 
   1   8   5      715.55      684.40     44.95 o 
   2   8   5       93.12       82.24     18.22 o 
   3   8   5      222.84      309.58     32.07 o 
  -7   9   5      249.92      366.34     36.37 o 
  -6   9   5       35.10       79.61     15.92 o 
  -5   9   5       22.58       41.76     10.62 o 
  -4   9   5       40.65       69.88     10.51 o 
  -3   9   5      253.55      282.74     15.31 o 
  -2   9   5      786.15      794.05     20.59 o 
  -1   9   5     1145.25     1180.09     24.15 o 
   0   9   5     2958.75     2934.14     60.21 o 
   1   9   5     2689.56     2509.39    117.95 o 
   2   9   5     1877.84     1702.61    114.48 o 
   3   9   5     1820.45     1705.18     69.97 o 
  -7  10   5      361.61      380.38     31.63 o 
  -6  10   5      631.47      625.48     38.62 o 
  -5  10   5     3946.96     3762.22     75.47 o 
  -4  10   5     4527.86     4229.18     65.06 o 
  -3  10   5     3905.13     3554.14    241.25 o 
  -2  10   5     1189.31     1095.81     24.46 o 
  -1  10   5     1532.20     1439.84     42.88 o 
   0  10   5     3387.69     3184.12     63.51 o 
   1  10   5      686.19      654.95     45.28 o 
   2  10   5      244.52      325.76     33.13 o 
   3  10   5      306.78      408.54     33.75 o 
  -7  11   5        6.67       57.81     10.70 o 
  -6  11   5        0.69       47.36     10.87 o 
  -5  11   5      187.73      231.54     25.56 o 
  -4  11   5        0.19       20.10      7.01 o 
  -3  11   5      150.98      190.74     12.65 o 
  -2  11   5      616.52      596.08     18.05 o 
  -1  11   5      335.34      363.79     14.22 o 
   0  11   5     2610.19     2570.75     73.40 o 
   1  11   5      636.40      590.19     36.43 o 
   2  11   5      918.07      922.89     49.12 o 
   3  11   5     1287.02     1341.96     63.00 o 
  -7  12   5       86.65      193.58     25.28 o 
  -6  12   5      197.75      257.96     27.20 o 
  -5  12   5      255.27      319.46     24.09 o 
  -4  12   5      426.66      392.80     19.56 o 
  -3  12   5      641.40      615.28     22.34 o 
  -2  12   5      751.12      717.60     20.23 o 
  -1  12   5      416.95      415.35     15.59 o 
   0  12   5        7.43       19.67      9.69 o 
   1  12   5       34.52       30.18     12.53 o 
   2  12   5      125.93      176.60     23.05 o 
   3  12   5        0.07      113.93     14.87 o 
  -6  13   5      121.47      212.27     24.34 o 
  -5  13   5       15.21       36.46      9.22 o 
  -4  13   5        2.68       10.57      6.99 o 
  -3  13   5       56.39       66.61      9.43 o 
  -2  13   5       44.01       54.96      7.28 o 
  -1  13   5      230.78      220.09     14.51 o 
   0  13   5       53.83       63.66     15.39 o 
   1  13   5      202.84      199.44     25.02 o 
   2  13   5       24.81       63.12     14.96 o 
   3  13   5       42.56      111.65     13.98 o 
  -6  14   5       25.89      115.64     18.24 o 
  -5  14   5      157.44      198.62     26.59 o 
  -4  14   5      974.50      758.08     31.39 o 
  -3  14   5       18.97       50.31     10.19 o 
  -2  14   5        0.35       20.71      4.95 o 
  -1  14   5      562.69      552.25     33.17 o 
   0  14   5      577.45      560.37     34.60 o 
   1  14   5      317.01      344.44     32.93 o 
   2  14   5       24.49       86.03     23.51 o 
   3  14   5        3.90       61.03     19.67 o 
  -6  15   5       16.27       77.68     13.95 o 
  -5  15   5       72.18      125.88     16.33 o 
  -4  15   5      204.15      234.79     20.52 o 
  -3  15   5      119.81      107.90     13.84 o 
  -2  15   5        5.89       21.71      7.03 o 
  -1  15   5       61.37       86.63     10.67 o 
   0  15   5     1134.17      989.72     46.40 o 
   1  15   5       98.30      147.99     22.43 o 
   2  15   5      511.69      544.78     37.56 o 
   3  15   5      242.73      350.31     33.90 o 
  -6  16   5      841.24      950.20     49.33 o 
  -5  16   5      974.56     1016.43     39.18 o 
  -4  16   5     2271.27     1985.48     52.66 o 
  -3  16   5      988.45      916.03     33.35 o 
  -2  16   5      634.15      599.76     23.06 o 
  -1  16   5     1016.79      960.44     29.07 o 
   0  16   5      193.08      244.77     26.60 o 
   1  16   5      583.93      556.74     36.65 o 
   2  16   5      183.55      277.30     28.12 o 
   3  16   5        3.73       61.40     17.86 o 
  -6  17   5        7.45       66.64     15.47 o 
  -5  17   5       57.68      149.44     15.55 o 
  -4  17   5        0.60       42.04      9.13 o 
  -3  17   5      474.79      443.37     24.21 o 
  -2  17   5        1.37       11.30     13.85 o 
  -1  17   5      899.62      895.81     40.18 o 
   0  17   5     2328.31     2202.39     71.89 o 
   1  17   5      956.43     1028.65     51.60 o 
   2  17   5     1363.63     1489.72     65.51 o 
  -6  18   5     1459.29     1423.71     51.11 o 
  -5  18   5     2661.03     2393.06     63.16 o 
  -4  18   5     3534.35     3154.69     69.74 o 
  -3  18   5     3141.36     2909.20     78.84 o 
  -2  18   5     2002.19     1755.27     57.89 o 
  -1  18   5     1174.32     1108.18     32.66 o 
   0  18   5      886.31      817.10     43.35 o 
   1  18   5     1168.07     1220.48     56.71 o 
   2  18   5      709.45      760.98     44.69 o 
  -5  19   5       18.84      106.27     17.56 o 
  -4  19   5       21.74      108.33     15.97 o 
  -3  19   5       28.26       71.69     14.78 o 
  -2  19   5      198.08      229.70     27.33 o 
  -1  19   5     2094.71     1936.06     51.09 o 
   0  19   5     1603.45     1485.35    165.47 o 
   1  19   5     1634.03     1690.90     67.86 o 
   2  19   5     1370.99     1334.87     62.75 o 
  -5  20   5     2295.91     2137.04     60.15 o 
  -4  20   5     3131.58     2828.42     83.01 o 
  -3  20   5     2432.84     2163.86     69.55 o 
  -2  20   5     3095.87     2739.61     76.82 o 
  -1  20   5     1825.57     1719.64     60.88 o 
   0  20   5     1131.26     1049.43     49.72 o 
   1  20   5     1068.88     1123.07     54.09 o 
   2  20   5      225.75      338.55     36.23 o 
  -5  21   5       15.17       87.22     12.71 o 
  -4  21   5        3.01       71.59     16.89 o 
  -3  21   5       16.68       93.67     25.14 o 
  -2  21   5      679.18      645.90     36.85 o 
  -1  21   5      909.84      900.95     54.52 o 
   0  21   5      909.97      975.98     70.00 o 
   1  21   5     1828.70     1913.59     73.16 o 
  -5  22   5     1004.29      964.52     50.36 o 
  -4  22   5     1498.26     1536.03     60.73 o 
  -3  22   5     1283.70     1205.37     87.60 o 
  -2  22   5     1474.48     1379.57     54.77 o 
  -1  22   5     1169.30     1077.07     47.90 o 
   0  22   5      319.98      413.47     43.01 o 
   1  22   5      284.85      377.16     28.46 o 
  -4  23   5       34.88      113.48     24.37 o 
  -3  23   5       98.87      174.10     20.25 o 
  -2  23   5      368.32      469.92     32.05 o 
  -1  23   5      425.99      507.57     40.14 o 
   0  23   5      439.58      498.82     47.50 o 
   1  23   5      531.72      668.42     61.58 o 
  -4  24   5      443.50      469.83     32.57 o 
  -3  24   5      867.01      922.78     45.67 o 
  -2  24   5      291.69      413.19     29.24 o 
  -1  24   5      593.64      633.54     35.85 o 
  -3  25   5      231.01      323.72     25.82 o 
  -2  25   5        1.47       92.10     20.47 o 
  -1  25   5       41.99      157.64     18.25 o 
  -2  26   5       53.75      215.29     59.06 o 
  -1  26   5      128.68      229.51     22.91 o 
  -7   0   6     3085.05     2774.49    124.30 o 
  -6   0   6     2326.03     2094.57    103.21 o 
  -5   0   6     1908.28     1703.90     87.91 o 
  -4   0   6     8982.64     8895.61    219.88 o 
  -3   0   6     2678.46     2661.05    102.90 o 
  -2   0   6     6360.33     6261.69    170.30 o 
  -1   0   6     3163.89     3250.36     82.32 o 
   0   0   6        4.31       34.72     13.83 o 
   1   0   6     2119.78     1911.87     68.26 o 
   2   0   6      410.92      473.74     35.32 o 
   3   0   6       78.77      134.52     22.10 o 
  -7   1   6      124.57      268.81     22.93 o 
  -6   1   6       16.90       80.62     16.12 o 
  -5   1   6       15.27       27.41     13.17 o 
  -4   1   6     1000.64     1111.60     48.00 o 
  -3   1   6     3129.85     3269.38     82.06 o 
  -2   1   6     2444.58     2323.01     67.37 o 
  -1   1   6     4330.66     4414.85     69.34 o 
   0   1   6     3441.93     3407.51     61.70 o 
   1   1   6     6693.45     6435.03     93.52 o 
   2   1   6     7279.59     6821.19    101.54 o 
   3   1   6     2005.02     1860.73     58.37 o 
  -7   2   6     2085.93     2034.49    104.62 o 
  -6   2   6     1739.66     1600.36     90.53 o 
  -5   2   6     1726.77     1598.50     60.66 o 
  -4   2   6     6053.29     5856.25    130.69 o 
  -3   2   6     5345.98     5386.03    110.49 o 
  -2   2   6     5388.30     5448.87    110.74 o 
  -1   2   6     2737.62     2674.84     59.67 o 
   0   2   6      354.70      348.11     21.94 o 
   1   2   6      849.18      795.95     29.88 o 
   2   2   6      248.29      320.21     22.60 o 
   3   2   6        5.39      128.29     13.48 o 
  -7   3   6      129.08      287.72     34.91 o 
  -6   3   6        0.11       38.59     17.75 o 
  -5   3   6       42.65       62.10     16.41 o 
  -4   3   6      938.15      905.09     42.92 o 
  -3   3   6      716.52      724.38     36.75 o 
  -2   3   6      934.85      980.45     34.68 o 
  -1   3   6     3399.56     3237.69     66.63 o 
   0   3   6     2359.53     2365.45     50.18 o 
   1   3   6     4403.69     4229.46     73.04 o 
   2   3   6     2258.92     2106.74     52.19 o 
   3   3   6     1322.81     1335.11     61.03 o 
  -7   4   6      553.22      591.97     36.47 o 
  -6   4   6      925.57      815.15     57.03 o 
  -5   4   6     1817.41     1829.54     64.98 o 
  -4   4   6     1251.19     1171.48     57.41 o 
  -3   4   6     2376.76     2312.08     67.72 o 
  -2   4   6     1318.70     1208.62     54.70 o 
  -1   4   6      742.33      667.55     29.01 o 
   0   4   6     1163.63     1043.94     32.84 o 
   1   4   6        2.80       21.72      9.73 o 
   2   4   6        7.01       44.41      8.68 o 
   3   4   6       62.38      133.76     20.49 o 
  -7   5   6      118.07      168.44     21.36 o 
  -6   5   6       44.24      112.41     19.75 o 
  -5   5   6        1.90       19.18     11.66 o 
  -4   5   6      113.36      147.09     21.18 o 
  -3   5   6      173.10      207.92     23.35 o 
  -2   5   6      453.95      494.37     18.76 o 
  -1   5   6      848.78      791.24     46.32 o 
   0   5   6      712.04      734.04     31.57 o 
   1   5   6      292.34      333.63     22.22 o 
   2   5   6      316.91      363.78     26.91 o 
   3   5   6      827.31      939.04     52.18 o 
  -7   6   6        5.78       94.26     17.33 o 
  -6   6   6      116.54      224.41     32.64 o 
  -5   6   6      393.17      386.08     33.76 o 
  -4   6   6       17.69       24.16     12.33 o 
  -3   6   6      220.62      229.07     16.64 o 
  -2   6   6      209.29      200.87     12.70 o 
  -1   6   6       78.65      127.01     15.36 o 
   0   6   6      370.89      416.86     24.40 o 
   1   6   6       35.16       53.48     11.13 o 
   2   6   6       20.12       76.76     16.11 o 
   3   6   6      213.52      332.50     55.62 o 
  -7   7   6       19.12      160.64     17.56 o 
  -6   7   6        0.02       37.69     16.03 o 
  -5   7   6       87.39      115.82     20.22 o 
  -4   7   6        0.59        9.53      8.78 o 
  -3   7   6      218.57      245.72     17.15 o 
  -2   7   6       56.10       73.29      7.75 o 
  -1   7   6       63.97       94.58     13.13 o 
   0   7   6       79.22       85.74     13.01 o 
   1   7   6      322.12      323.16     23.37 o 
   2   7   6       37.99      118.17     18.43 o 
   3   7   6       28.38       69.98     12.32 o 
  -7   8   6       67.89      109.89     15.44 o 
  -6   8   6      125.00      154.02     22.75 o 
  -5   8   6      331.71      407.49     32.23 o 
  -4   8   6      380.96      379.75     21.69 o 
  -3   8   6     1067.11      990.05     27.89 o 
  -2   8   6        5.44       26.71      5.82 o 
  -1   8   6       47.81       72.52     11.50 o 
   0   8   6      444.92      478.91     25.35 o 
   1   8   6       24.57       56.49     15.27 o 
   2   8   6      128.03      158.68     22.34 o 
   3   8   6      239.41      310.26     31.36 o 
  -7   9   6       14.90       38.53      8.45 o 
  -6   9   6       21.26       56.13     13.32 o 
  -5   9   6      719.95      614.63     29.79 o 
  -4   9   6      330.40      361.83     23.28 o 
  -3   9   6      348.97      349.70     17.69 o 
  -2   9   6     2853.24     2755.79     42.23 o 
  -1   9   6      355.55      385.36     32.44 o 
   0   9   6     1579.92     1547.43     57.59 o 
   1   9   6     2198.96     2068.59     73.89 o 
   2   9   6     1215.98     1228.85     58.52 o 
   3   9   6     1644.19     1549.49     70.45 o 
  -7  10   6      529.45      574.86     38.90 o 
  -6  10   6     1098.72     1021.83     58.73 o 
  -5  10   6     1516.58     1367.10     44.66 o 
  -4  10   6     1127.58     1083.96     32.09 o 
  -3  10   6     3042.06     2888.29     45.73 o 
  -2  10   6     3041.22     2778.93     43.07 o 
  -1  10   6      843.47      792.71     31.67 o 
   0  10   6      981.28      967.76     46.92 o 
   1  10   6       47.05       68.50     27.48 o 
   2  10   6      113.34      161.66     22.59 o 
   3  10   6      430.13      524.19     51.94 o 
  -7  11   6       50.13       93.30     20.12 o 
  -6  11   6      198.01      264.30     31.71 o 
  -5  11   6       13.51       66.39     11.68 o 
  -4  11   6      671.64      617.91     24.43 o 
  -3  11   6     1164.19     1163.50     28.29 o 
  -2  11   6      677.28      679.97     20.58 o 
  -1  11   6     1141.26     1079.06     50.05 o 
   0  11   6     4295.49     4049.24    130.65 o 
   1  11   6     3320.38     3034.26     92.16 o 
   2  11   6     1991.44     1886.62     74.86 o 
  -7  12   6     1263.25     1190.56     59.74 o 
  -6  12   6     2375.28     2244.75     76.93 o 
  -5  12   6     2534.64     2303.30     73.70 o 
  -4  12   6     1819.63     1790.33     42.55 o 
  -3  12   6     3616.77     3414.44     50.99 o 
  -2  12   6     4276.05     3843.87     96.57 o 
  -1  12   6     1820.76     1661.35     59.63 o 
   0  12   6      332.78      344.76     31.67 o 
   1  12   6      265.39      294.36     29.36 o 
   2  12   6      200.24      355.47     26.92 o 
  -6  13   6        1.29      104.67     16.27 o 
  -5  13   6       37.65      103.92     13.85 o 
  -4  13   6     1126.74     1027.95     32.46 o 
  -3  13   6     2308.09     2160.93     44.73 o 
  -2  13   6      624.00      606.97     20.21 o 
  -1  13   6     3667.42     3481.49     89.75 o 
   0  13   6     2895.71     2771.97     96.49 o 
   1  13   6     2348.26     2253.69     79.19 o 
   2  13   6     3195.33     3227.78    103.54 o 
  -6  14   6     1720.53     1751.22    112.34 o 
  -5  14   6     2622.75     2410.06     62.19 o 
  -4  14   6     2376.36     2222.80     56.53 o 
  -3  14   6     1516.89     1369.70     35.45 o 
  -2  14   6     2661.93     2343.35     46.04 o 
  -1  14   6     2970.47     2664.19     78.10 o 
   0  14   6      875.71      721.56     41.81 o 
   1  14   6      738.07      704.68     57.47 o 
   2  14   6      212.23      364.06     30.11 o 
  -6  15   6        0.54       94.92     14.59 o 
  -5  15   6        0.98       68.30     16.61 o 
  -4  15   6      229.51      345.53     39.27 o 
  -3  15   6     1371.44     1277.68     34.72 o 
  -2  15   6     2221.26     2045.37     43.58 o 
  -1  15   6     3720.58     3389.44    100.37 o 
   0  15   6     2231.64     2075.82     72.82 o 
   1  15   6     1616.97     1645.95     68.29 o 
   2  15   6     2856.18     3006.72    100.74 o 
  -6  16   6      658.25      700.28     50.00 o 
  -5  16   6     1011.49      907.93     36.69 o 
  -4  16   6     1837.26     1717.27     61.24 o 
  -3  16   6      916.43      878.31     33.41 o 
  -2  16   6     1610.38     1446.33     37.11 o 
  -1  16   6      945.31      839.54     43.42 o 
   0  16   6      781.19      761.09     57.19 o 
   1  16   6      384.18      387.06     31.14 o 
   2  16   6       12.02       57.30     10.89 o 
  -6  17   6       71.89      154.83     42.54 o 
  -5  17   6        1.64       92.62     12.49 o 
  -4  17   6        0.48       38.80      9.04 o 
  -3  17   6       67.22      111.91     18.05 o 
  -2  17   6     1058.13     1017.45     47.08 o 
  -1  17   6      441.10      448.83     32.54 o 
   0  17   6      810.33      819.85     57.23 o 
   1  17   6      928.46     1012.37     59.72 o 
  -5  18   6      238.18      337.45     21.62 o 
  -4  18   6      440.59      476.14     30.43 o 
  -3  18   6      707.35      629.53     45.76 o 
  -2  18   6      272.97      322.52     28.19 o 
  -1  18   6       46.22       80.98     16.50 o 
   0  18   6      284.59      381.28     30.45 o 
   1  18   6      112.78      207.11     24.16 o 
  -5  19   6        1.63       91.67     20.25 o 
  -4  19   6       14.11       84.95     13.56 o 
  -3  19   6        7.44       56.72     12.11 o 
  -2  19   6      252.66      326.98     28.52 o 
  -1  19   6       32.05       68.57     14.88 o 
   0  19   6        0.22       71.31     21.52 o 
   1  19   6      311.36      425.75     33.23 o 
  -5  20   6        6.26       47.95     12.44 o 
  -4  20   6        0.34       82.46     12.31 o 
  -3  20   6        0.07       74.87     11.54 o 
  -2  20   6       37.94       80.62     14.98 o 
  -1  20   6        0.84       58.44     13.98 o 
   0  20   6        2.29       84.33     26.80 o 
   1  20   6        0.03       47.68     14.42 o 
  -5  21   6       57.94      115.10     18.56 o 
  -4  21   6       48.37      124.35     31.41 o 
  -3  21   6       94.05      193.34     20.94 o 
  -2  21   6      197.43      243.62     23.81 o 
   0  21   6      110.13      201.18     32.51 o 
  -4  22   6       81.23      168.97     19.65 o 
  -3  22   6      739.15      770.82     39.87 o 
  -2  22   6      243.15      376.40     48.45 o 
   0  22   6      410.72      506.54     50.64 o 
  -4  23   6       21.82       68.84     25.83 o 
  -3  23   6      333.70      439.42     46.98 o 
  -2  23   6     1161.81     1146.19     49.71 o 
   0  23   6      335.33      498.60     48.25 o 
  -3  24   6     1116.55     1142.88     50.65 o 
  -2  24   6      605.24      827.37     41.21 o 
  -7   1   7       32.08      121.15     15.48 o 
  -6   1   7       10.91       75.44     14.00 o 
  -5   1   7       20.76       36.87     13.56 o 
  -4   1   7      460.09      426.44     31.66 o 
  -3   1   7       30.37       44.74     14.82 o 
  -2   1   7      374.28      400.98     33.48 o 
  -1   1   7     1219.53     1207.69     42.91 o 
   0   1   7      170.99      209.26     18.72 o 
   1   1   7      165.99      214.66     21.68 o 
   2   1   7        0.62       73.99      7.96 o 
  -7   2   7      566.26      589.26     37.16 o 
  -6   2   7      209.11      283.36     29.04 o 
  -5   2   7     1162.63     1210.27     55.07 o 
  -4   2   7     2635.36     2466.64     76.90 o 
  -3   2   7      222.54      260.28     28.50 o 
  -2   2   7      429.45      484.57     32.62 o 
  -1   2   7     1547.35     1376.04     45.68 o 
   0   2   7      623.79      666.92     32.05 o 
   1   2   7      538.27      564.42     26.53 o 
   2   2   7       15.94       80.05      9.18 o 
  -7   3   7       84.83      168.90     19.97 o 
  -6   3   7        1.84       62.05     13.17 o 
  -5   3   7       22.19       70.34     17.76 o 
  -4   3   7      731.34      717.16     40.79 o 
  -3   3   7      692.89      721.64     40.24 o 
  -2   3   7     2095.21     2062.48     56.16 o 
  -1   3   7     3020.35     2960.37     68.94 o 
   0   3   7     1421.09     1373.56     41.17 o 
   1   3   7     1452.36     1376.79     42.29 o 
   2   3   7      620.36      654.63     28.27 o 
  -7   4   7     1602.67     1645.38     69.40 o 
  -6   4   7     1887.00     1772.28     71.37 o 
  -5   4   7     2888.95     2660.88     83.03 o 
  -4   4   7     2398.40     2252.67    104.29 o 
  -3   4   7      331.64      332.30     51.52 o 
  -2   4   7     1219.61     1113.09     40.26 o 
  -1   4   7     2165.72     2052.03     56.30 o 
   0   4   7      966.68      950.65     42.18 o 
   1   4   7      344.56      395.64     25.29 o 
   2   4   7       26.19      101.40     11.81 o 
  -7   5   7      107.59      229.32     24.15 o 
  -6   5   7       48.82      151.22     20.76 o 
  -5   5   7      366.01      447.43     36.93 o 
  -4   5   7      271.01      318.57     30.45 o 
  -3   5   7     3790.75     3848.21     71.87 o 
  -2   5   7     5230.88     5229.68     94.66 o 
  -1   5   7     2857.83     2773.25     66.62 o 
   0   5   7     4826.19     4513.35     89.94 o 
   1   5   7     2658.35     2570.22     59.32 o 
   2   5   7     2088.42     1936.94     77.46 o 
  -7   6   7     1392.34     1307.32     59.24 o 
  -6   6   7     4109.19     3919.68    109.26 o 
  -5   6   7     3455.82     3114.23     90.52 o 
  -4   6   7     3010.21     2818.73     83.05 o 
  -3   6   7     4543.29     4468.01     78.99 o 
  -2   6   7     2141.24     2025.45     55.58 o 
  -1   6   7     3111.11     2938.06     68.57 o 
   0   6   7     1973.07     1786.11     53.70 o 
   1   6   7      256.67      313.00     24.50 o 
   2   6   7      273.71      380.91     29.06 o 
  -7   7   7        0.46       75.60     13.19 o 
  -6   7   7      194.66      344.98     48.39 o 
  -5   7   7      968.56      991.57    121.65 o 
  -4   7   7      340.82      366.85     23.97 o 
  -3   7   7     2590.93     2406.48    142.01 o 
  -2   7   7     5003.92     4901.24     91.28 o 
  -1   7   7     3878.11     3529.71     76.35 o 
   0   7   7     5264.71     4740.18     92.54 o 
   1   7   7     2082.50     1889.64     73.77 o 
   2   7   7     1351.17     1278.11     61.42 o 
  -7   8   7      768.74      744.08     70.77 o 
  -6   8   7     3541.26     3338.22     78.05 o 
  -5   8   7     2177.78     2091.87     57.75 o 
  -4   8   7     2293.33     2220.52     56.18 o 
  -3   8   7     5930.39     5585.62     90.53 o 
  -2   8   7     1115.80     1005.04     38.54 o 
  -1   8   7     1999.76     1772.45     52.38 o 
   0   8   7     1428.01     1271.22     68.09 o 
   1   8   7      168.20      244.24     27.00 o 
   2   8   7      169.61      289.54     37.40 o 
  -7   9   7       42.50       66.29     16.00 o 
  -6   9   7      213.43      298.31     23.31 o 
  -5   9   7      649.23      647.47     31.25 o 
  -4   9   7      597.16      645.91     50.04 o 
  -3   9   7      955.40      963.69     37.17 o 
  -2   9   7     2159.36     2118.97     56.96 o 
  -1   9   7     2934.06     2712.37     65.90 o 
   0   9   7     2156.56     2142.42     75.89 o 
   1   9   7     1422.55     1293.13     60.29 o 
   2   9   7     1921.53     1922.03     96.27 o 
  -7  10   7      551.07      567.44     40.39 o 
  -6  10   7     1101.24     1095.34     52.60 o 
  -5  10   7     1290.89     1260.00     44.31 o 
  -4  10   7      994.20      952.82     36.31 o 
  -3  10   7     1711.36     1589.50     34.57 o 
  -2  10   7     1229.34     1160.22     41.26 o 
  -1  10   7      356.49      384.56     27.94 o 
   0  10   7      405.34      426.12     31.73 o 
   1  10   7      117.37      210.18     34.82 o 
   2  10   7        9.42       58.83     14.97 o 
  -6  11   7       31.13       83.04     24.46 o 
  -5  11   7      222.90      267.92     22.26 o 
  -4  11   7      316.72      380.77     24.47 o 
  -3  11   7      556.35      490.95     19.34 o 
  -2  11   7      330.68      382.23     24.70 o 
  -1  11   7     1000.88     1029.03     49.65 o 
   0  11   7      875.58      774.56     44.07 o 
   1  11   7      526.86      548.25     44.00 o 
   2  11   7     1302.69     1324.02     66.56 o 
  -6  12   7        6.46       61.33     22.21 o 
  -5  12   7      330.85      379.99     31.39 o 
  -4  12   7      456.93      444.55     21.78 o 
  -3  12   7      349.37      363.43     17.98 o 
  -2  12   7      622.34      576.25     29.23 o 
  -1  12   7        0.21       27.84      9.08 o 
   0  12   7        0.28       60.88     23.91 o 
   1  12   7        1.12       83.76     12.22 o 
  -6  13   7       32.67       85.56     16.72 o 
  -5  13   7        6.14       47.23     32.62 o 
  -4  13   7        5.76       25.46      8.64 o 
  -3  13   7        8.91       43.41      8.06 o 
  -2  13   7       60.76       74.21     15.50 o 
  -1  13   7       88.87      110.18     33.32 o 
   0  13   7       46.23       87.40     14.05 o 
   1  13   7       16.79      101.44     30.24 o 
  -6  14   7       70.85      138.34     30.54 o 
  -5  14   7      112.19      179.58     27.63 o 
  -4  14   7       39.44       72.22     10.76 o 
  -3  14   7        3.28       30.07      9.79 o 
  -2  14   7      205.92      265.61     39.39 o 
  -1  14   7        2.94       55.60     11.09 o 
   0  14   7      143.34      213.39     24.55 o 
   1  14   7       93.91      188.73     17.53 o 
  -6  15   7       56.44      143.09     22.54 o 
  -5  15   7       11.79       75.66      9.14 o 
  -4  15   7      129.28      220.63     18.92 o 
  -3  15   7       47.45       64.65     11.38 o 
  -2  15   7      214.20      302.63     29.79 o 
  -1  15   7     1782.20     1697.34     66.27 o 
   0  15   7      230.19      342.08     30.84 o 
   1  15   7       71.27      125.39     17.75 o 
  -6  16   7      301.63      358.22     35.02 o 
  -5  16   7     1045.36     1094.98     45.21 o 
  -4  16   7      926.55      930.74     36.20 o 
  -3  16   7      475.28      482.37     25.30 o 
  -2  16   7     1515.77     1396.54     57.23 o 
  -1  16   7      150.27      275.29     27.11 o 
   0  16   7      336.29      429.96     47.88 o 
   1  16   7      494.12      553.70     38.73 o 
  -5  17   7      119.82      229.79     16.22 o 
  -4  17   7      990.81      934.07     58.33 o 
  -3  17   7      704.06      639.96     35.07 o 
  -2  17   7      866.47      954.08     45.96 o 
  -1  17   7     1886.53     1924.79     70.90 o 
   0  17   7      666.52      791.20     44.58 o 
  -5  18   7     1783.63     1790.29     54.73 o 
  -4  18   7     1299.92     1270.45     51.83 o 
  -3  18   7     1105.11     1062.43     45.49 o 
  -2  18   7     1474.56     1447.45     80.06 o 
  -1  18   7     1136.93     1153.59     53.74 o 
   0  18   7      274.65      443.48     32.45 o 
  -5  19   7       92.65      197.22     22.00 o 
  -4  19   7      485.57      567.81     33.79 o 
  -3  19   7     1224.81     1337.81     51.88 o 
  -1  19   7     1123.83     1159.72     53.83 o 
   0  19   7     1667.25     1545.65     66.43 o 
  -4  20   7     1722.42     1763.25     64.14 o 
  -3  20   7     1284.31     1258.27     71.54 o 
  -1  20   7      716.42      804.67     63.52 o 
  -4  21   7      247.36      400.95     43.07 o 
  -3  21   7      761.83      774.50     52.80 o 
  -1  21   7      998.16     1131.55     79.17 o 
  -7   0   8     1967.86     2016.67    111.51 o 
  -6   0   8     1307.94     1185.28     80.45 o 
  -5   0   8     4417.56     4396.53    162.32 o 
  -4   0   8     1712.83     1695.39     95.45 o 
  -3   0   8     1948.09     1876.89     99.77 o 
  -2   0   8     5341.01     5158.80    172.15 o 
  -1   0   8      144.29      208.92     27.35 o 
   0   0   8        0.65       61.26     12.41 o 
   1   0   8        0.15      100.00     14.86 o 
  -7   1   8       32.80      134.43     16.80 o 
  -6   1   8       50.13      143.51     19.03 o 
  -5   1   8     1098.17     1057.79     89.05 o 
  -4   1   8     2535.23     2508.02     82.84 o 
  -3   1   8      963.35      947.80     49.47 o 
  -2   1   8     1848.13     1684.99     78.89 o 
  -1   1   8     1772.79     1666.73     54.22 o 
   0   1   8     1745.71     1621.59     54.08 o 
   1   1   8     3310.57     3137.27     70.67 o 
  -7   2   8     1354.85     1333.37     61.53 o 
  -6   2   8     1283.03     1315.36     59.73 o 
  -5   2   8     2875.17     2568.97    100.26 o 
  -4   2   8     3107.55     2949.05     90.60 o 
  -3   2   8     2269.91     2055.77    119.03 o 
  -2   2   8     2569.02     2462.34     94.88 o 
  -1   2   8      593.99      606.88     32.06 o 
   0   2   8       82.29      144.83     14.99 o 
   1   2   8       60.26      163.36     14.62 o 
  -7   3   8       12.26       35.90     11.51 o 
  -6   3   8      160.98      313.52     30.00 o 
  -5   3   8      612.73      576.25     40.73 o 
  -4   3   8     1526.86     1419.87     61.30 o 
  -3   3   8      825.35      789.94     45.24 o 
  -2   3   8     1923.76     1809.66    106.26 o 
  -1   3   8     2148.60     2029.29     59.96 o 
   0   3   8     1505.53     1426.73     50.47 o 
   1   3   8     1382.78     1348.37     60.37 o 
  -7   4   8      688.68      696.58     41.55 o 
  -6   4   8      695.86      677.15     67.53 o 
  -5   4   8      328.38      364.90     34.27 o 
  -4   4   8     1751.97     1703.21     67.04 o 
  -3   4   8     1157.26     1116.80     53.77 o 
  -2   4   8      119.13      150.01     18.77 o 
  -1   4   8      264.70      262.20     23.27 o 
   0   4   8      139.99      204.46     19.92 o 
   1   4   8       40.40      117.19     13.84 o 
  -7   5   8        3.33       22.58     11.12 o 
  -6   5   8       88.03      174.26     23.07 o 
  -5   5   8        3.25       39.18     10.47 o 
  -4   5   8       86.81      140.67     22.54 o 
  -3   5   8      403.61      432.12     35.04 o 
  -2   5   8       69.02      101.76     15.51 o 
  -1   5   8      277.33      301.08     24.69 o 
   0   5   8      414.19      470.72     27.35 o 
   1   5   8      310.98      429.19     31.69 o 
  -7   6   8      195.28      264.23     22.81 o 
  -6   6   8       90.80      196.64     24.41 o 
  -5   6   8       26.99       79.51     16.20 o 
  -4   6   8       12.18       58.31     11.20 o 
  -3   6   8       91.64      115.65     20.64 o 
  -2   6   8        0.34       30.70      8.51 o 
  -1   6   8       43.06       94.29     14.10 o 
   0   6   8      148.81      210.62     19.88 o 
   1   6   8        4.27       71.80      9.94 o 
  -6   7   8       25.43      100.16     20.03 o 
  -5   7   8      273.68      292.42     23.41 o 
  -4   7   8       88.77      133.07     15.60 o 
  -3   7   8       19.77       56.49     19.98 o 
  -2   7   8        5.29       41.05      9.01 o 
  -1   7   8        0.06       53.89      9.81 o 
   0   7   8       63.50      146.11     16.17 o 
   1   7   8       21.36       55.40     11.80 o 
  -6   8   8      190.63      320.89     24.97 o 
  -5   8   8        1.01       40.48     11.07 o 
  -4   8   8      570.09      585.82     38.40 o 
  -3   8   8      569.21      587.73     38.37 o 
  -2   8   8       91.91      151.70     17.57 o 
  -1   8   8      187.22      242.98     21.98 o 
   0   8   8       28.26       86.39     18.50 o 
   1   8   8        4.08       41.07     20.69 o 
  -6   9   8       84.92      143.19     16.17 o 
  -5   9   8      460.23      491.55     27.12 o 
  -4   9   8      324.34      405.51     28.18 o 
  -3   9   8      917.10      911.51     50.92 o 
  -2   9   8       32.74       75.57     12.47 o 
  -1   9   8      159.86      227.97     29.36 o 
   0   9   8      905.89      937.26     50.77 o 
   1   9   8      455.44      498.56     39.94 o 
  -6  10   8      950.95      963.59     40.01 o 
  -5  10   8      877.13      826.38     35.47 o 
  -4  10   8     1968.42     2013.07     55.40 o 
  -3  10   8     2390.17     2259.23     62.54 o 
  -2  10   8      533.46      514.30     28.72 o 
  -1  10   8      276.49      354.39     29.65 o 
   0  10   8      126.61      238.98     25.88 o 
   1  10   8        3.70       36.68      8.81 o 
  -6  11   8      301.36      376.13     33.35 o 
  -5  11   8      294.88      384.54     24.64 o 
  -4  11   8      512.34      542.31     29.11 o 
  -3  11   8     1780.82     1636.04     52.28 o 
  -2  11   8     1358.32     1292.03     46.11 o 
  -1  11   8     1284.48     1273.80     58.07 o 
   0  11   8     1460.10     1408.87     66.89 o 
  -6  12   8     1354.64     1340.53     60.19 o 
  -5  12   8     1820.60     1803.03     54.70 o 
  -4  12   8     1675.47     1662.58     57.11 o 
  -3  12   8     1894.13     1867.23     56.44 o 
  -2  12   8      794.17      732.56     41.87 o 
  -1  12   8      400.63      431.93     41.57 o 
   0  12   8      312.78      422.15     32.94 o 
  -6  13   8      224.41      336.76     31.68 o 
  -5  13   8      244.36      379.82     29.29 o 
  -4  13   8     1225.06     1290.10     55.92 o 
  -3  13   8      995.72      961.11     39.01 o 
  -2  13   8     2189.52     2069.44     74.01 o 
  -1  13   8     1598.73     1579.01     65.70 o 
   0  13   8     1534.80     1502.77     67.47 o 
  -5  14   8     2056.62     2035.14     72.27 o 
  -4  14   8     1317.22     1322.67     56.58 o 
  -3  14   8     1731.39     1583.09     88.04 o 
  -2  14   8     1195.38     1218.91     59.37 o 
  -1  14   8      232.25      337.19     27.21 o 
   0  14   8      257.34      317.82     52.80 o 
  -5  15   8      220.89      388.55     30.67 o 
  -4  15   8      739.83      761.97     59.72 o 
  -3  15   8      530.00      587.08     49.84 o 
  -2  15   8      821.96      771.75     42.86 o 
  -1  15   8     1551.92     1475.47     63.65 o 
   0  15   8     1374.32     1281.42     62.83 o 
  -5  16   8     1301.03     1291.51     56.66 o 
  -3  16   8      618.48      639.92     50.72 o 
  -2  16   8      479.82      518.79     33.25 o 
  -1  16   8       48.43      181.78     21.44 o 
  -5  17   8      219.93      367.38     31.58 o 
  -2  17   8      496.88      557.60     34.89 o 
  -1  17   8     1136.35     1119.71     54.48 o 
  -2  18   8      141.63      301.79     26.82 o 
  -1  18   8      232.60      304.27     24.11 o 
  -6   1   9        0.18       85.80     11.43 o 
  -5   1   9       97.58      167.99     21.46 o 
  -4   1   9       15.71       70.45     13.13 o 
  -3   1   9       57.45       97.79     21.41 o 
  -2   1   9      566.81      653.31     41.73 o 
  -1   1   9      119.61      237.07     27.87 o 
   0   1   9      153.36      249.75     21.84 o 
  -6   2   9      584.06      646.01     39.82 o 
  -5   2   9      263.88      387.19     35.04 o 
  -4   2   9      207.92      295.57     30.74 o 
  -3   2   9       88.26      199.70     27.37 o 
  -2   2   9       60.59      144.80     31.78 o 
  -1   2   9        0.18       81.60     11.10 o 
   0   2   9        7.26       81.90     23.64 o 
  -6   3   9       72.47      125.52     16.94 o 
  -5   3   9      410.69      539.12     36.85 o 
  -4   3   9      113.81      197.07     24.76 o 
  -3   3   9      459.89      489.26     34.66 o 
  -2   3   9     1631.00     1459.58     80.81 o 
  -1   3   9     1027.34     1099.60     45.60 o 
   0   3   9     1034.62      953.97     42.62 o 
  -6   4   9     1157.26     1151.51     83.25 o 
  -5   4   9      905.12      966.21     51.79 o 
  -4   4   9      587.47      633.96     55.25 o 
  -3   4   9      465.62      558.00     37.08 o 
  -2   4   9      261.58      342.59     39.08 o 
  -1   4   9       48.26      108.11     14.66 o 
   0   4   9       17.80       60.09     20.77 o 
  -6   5   9      580.85      578.08     39.29 o 
  -5   5   9      371.18      443.22     41.15 o 
  -4   5   9      398.58      474.60     34.83 o 
  -3   5   9     1754.45     1742.72     70.53 o 
  -2   5   9     1784.39     1690.40     68.62 o 
  -1   5   9     2213.70     2232.42     67.62 o 
   0   5   9     1385.75     1312.00     51.65 o 
  -6   6   9     1961.50     1799.04     75.09 o 
  -5   6   9     1825.41     1714.34     93.62 o 
  -4   6   9     1341.91     1321.04     61.04 o 
  -3   6   9      299.56      386.52     31.87 o 
  -2   6   9      326.31      384.28     25.04 o 
  -1   6   9      461.56      511.03     29.69 o 
   0   6   9        3.92       49.05     12.35 o 
  -6   7   9      397.28      539.33     30.21 o 
  -5   7   9      175.30      219.69     25.34 o 
  -4   7   9      789.15      823.30     46.89 o 
  -3   7   9     2484.18     2444.58     84.64 o 
  -2   7   9     2394.50     2347.12     67.93 o 
  -1   7   9     2324.28     2168.84     66.14 o 
   0   7   9     1735.37     1611.37     73.49 o 
  -6   8   9     1416.77     1439.06     51.29 o 
  -5   8   9      692.25      687.48     42.63 o 
  -4   8   9     1070.10     1190.12     57.04 o 
  -3   8   9      141.72      190.54     22.99 o 
  -2   8   9      100.08      173.23     17.25 o 
  -1   8   9      372.04      422.20     27.98 o 
  -6   9   9       53.62      133.38     15.92 o 
  -5   9   9      276.94      419.94     32.96 o 
  -4   9   9     1214.41     1138.82     55.27 o 
  -3   9   9     1245.08     1271.84     80.21 o 
  -2   9   9      754.17      750.06     52.07 o 
  -1   9   9     1416.68     1381.83     63.44 o 
  -5  10   9      357.52      439.85     33.27 o 
  -4  10   9      625.11      707.41     55.36 o 
  -3  10   9      889.44      877.58     47.31 o 
  -2  10   9      132.71      261.76     45.90 o 
  -1  10   9      117.25      201.27     25.23 o 
  -5  11   9      218.41      409.62     31.55 o 
  -4  11   9      477.01      543.21     35.05 o 
  -3  11   9      512.91      598.11     37.38 o 
  -2  11   9       80.63      208.19     23.75 o 
  -1  11   9      517.57      499.34     40.76 o 
  -5  12   9      117.52      238.80     21.63 o 
  -4  12   9       17.20      144.99     32.44 o 
  -3  12   9      153.95      240.95     20.69 o 
  -2  12   9       20.12      114.38     15.40 o 
  -1  12   9        1.24       73.60     12.47 o 
  -5  13   9        4.85       75.60     19.36 o 
  -4  13   9       23.29      116.80     14.58 o 
  -3  13   9       88.86      166.08     24.50 o 
  -2  13   9       59.42      165.94     21.05 o 
  -4  14   9       12.06      199.50     72.03 o 
  -3  14   9       95.17      222.61     24.04 o 
  -2  14   9        0.06       70.00     16.19 o 
  -4  15   9      259.84      374.65     32.60 o 
  -3  15   9      190.29      320.27     29.46 o 
  -2  15   9      205.67      299.04     24.56 o 
  -3  16   9       71.57      219.31     20.38 o 
  -5   0  10      958.25     1108.88     81.51 o 
  -4   0  10      526.13      526.56     55.62 o 
  -3   0  10      385.43      442.23     48.17 o 
  -2   0  10       76.19      162.49     31.98 o 
  -5   1  10     1283.36     1267.95     63.03 o 
  -4   1  10     1398.07     1415.32     67.62 o 
  -3   1  10     1922.53     1879.42     77.65 o 
  -2   1  10     2537.93     2456.84     89.98 o 
  -5   2  10      717.11      728.36     46.33 o 
  -4   2  10      438.67      526.28     36.94 o 
  -3   2  10      300.58      407.56     36.73 o 
  -2   2  10      134.53      229.90     27.90 o 
  -5   3  10      664.50      661.86     43.73 o 
  -4   3  10      964.79     1012.84     60.96 o 
  -3   3  10      948.53      963.36     77.72 o 
  -2   3  10     1180.56     1238.99     61.69 o 
  -5   4  10      146.38      224.22     28.28 o 
  -4   4  10      119.79      271.54     24.32 o 
  -3   4  10      163.99      258.49     56.06 o 
  -2   4  10       26.19       94.00     30.28 o 
  -5   5  10      220.05      339.36     33.88 o 
  -4   5  10      351.77      458.71     53.59 o 
  -3   5  10       54.65      172.99     22.26 o 
  -2   5  10      260.11      380.12     50.68 o 
  -5   6  10       53.42      139.21     20.42 o 
  -4   6  10        0.22       66.70     10.81 o 
  -3   6  10       99.31      203.99     23.83 o 
  -2   6  10        6.78       91.79     29.16 o 
  -5   7  10        8.16       79.83     19.91 o 
  -4   7  10       14.77       77.60     11.11 o 
  -3   7  10      110.45      221.41     24.93 o 
  -2   7  10        6.47       75.15     19.83 o 
  -4   8  10      172.04      229.74     35.60 o 
  -3   8  10       58.15      133.80     29.73 o 
  -4   9  10      611.40      611.13     39.87 o 
  -3   9  10      463.76      551.94     51.89 o 
  -4  10  10      266.33      340.11     33.22 o 
  -3  10  10      254.98      367.61     31.00 o 
                                                 
